# Supplementary material for: 3-(3-Amino­phenyl­sulfon­yl)aniline
Source: Acta Crystallogr Sect E Struct Rep Online. 2009 Jan 8;65(Pt 2):o222. doi: 10.1107/S1600536808043389 (PMC2968256; doi:10.1107/S1600536808043389)
Supplement: Supplementary file 2 [file e-65-0o222-Isup2.hkl]

#
# h,k,l, Fc-squared, Fo-squared, sigma(Fo-squared) and status flag
#
data_I
_shelx_title ' 17D-H IN P2(1)/C'
_shelx_refln_list_code          4
_shelx_F_calc_maximum       62.47
_exptl_crystal_F_000       520.00
_reflns_d_resolution_high  0.6701
 
loop_
 _symmetry_equiv_pos_as_xyz
 'x, y, z'
 '-x, y+1/2, -z+1/2'
 '-x, -y, -z'
 'x, -y-1/2, z-1/2'
 
_cell_length_a     8.6282
_cell_length_b     8.8017
_cell_length_c    16.0524
_cell_angle_alpha  90.000
_cell_angle_beta   98.120
_cell_angle_gamma  90.000
 
_shelx_F_squared_multiplier     1.000
 
loop_
 _refln_index_h
 _refln_index_k
 _refln_index_l
 _refln_F_squared_calc
 _refln_F_squared_meas
 _refln_F_squared_sigma
 _refln_observed_status
   1   0   0       38.70      161.03      8.00 o
   3   0   0      503.38      585.39     37.97 o
   4   0   0      857.09      746.39     48.51 o
   5   0   0        6.98       15.18      1.80 o
   6   0   0     1223.01     1200.61     80.81 o
   7   0   0      335.08      301.68     24.65 o
   8   0   0       49.93       48.67      3.68 o
   9   0   0      193.67      193.04     23.36 o
  10   0   0       48.13       56.02      4.77 o
  11   0   0       30.64       25.95      1.67 o
  12   0   0       10.60       11.41      2.57 o
   1   1   0     3222.24     3438.44    133.78 o
   2   1   0       36.46       62.27      2.50 o
   3   1   0      520.53      512.19     23.14 o
   4   1   0      153.16      185.76      8.00 o
   5   1   0      298.94      341.52     11.41 o
   6   1   0       25.32       26.64      1.24 o
   7   1   0      743.97      721.75     35.12 o
   8   1   0       54.75       61.73      3.88 o
   9   1   0       88.98       87.00      6.10 o
  10   1   0       64.90       57.91      1.87 o
  11   1   0       29.27       31.71      2.72 o
  12   1   0        2.71        1.67      2.14 o
   0   2   0        2.56       59.96      3.27 o
   1   2   0     1042.90     1129.86     32.85 o
   2   2   0     1891.37     1925.11     79.71 o
   3   2   0      470.14      377.07     18.97 o
   4   2   0       73.11       79.55      3.92 o
   5   2   0      293.48      316.67     15.93 o
   6   2   0      221.14      236.76      9.73 o
   7   2   0        1.96        4.95      0.98 o
   8   2   0        0.99        0.13      0.95 o
   9   2   0       24.63       26.88      2.80 o
  10   2   0        0.05        2.51      1.59 o
  11   2   0       11.57       14.38      1.86 o
  12   2   0        1.75       -0.39      1.25 o
   1   3   0       49.46       31.23      1.42 o
   2   3   0      283.13      302.77     12.34 o
   3   3   0       56.32       62.41      2.97 o
   4   3   0      113.10      118.20      4.40 o
   5   3   0       51.74       52.06      2.48 o
   6   3   0        7.88       10.48      1.09 o
   7   3   0      221.87      207.67      7.61 o
   8   3   0        0.00        1.41      0.77 o
   9   3   0       48.57       46.94      2.11 o
  10   3   0        5.13        5.59      1.04 o
  11   3   0        2.19        2.49      1.11 o
  12   3   0        0.14        2.63      1.76 o
   0   4   0     1358.59     1315.33      8.21 o
   1   4   0      202.58      216.95      5.70 o
   2   4   0      626.71      621.30     22.40 o
   3   4   0        8.19        5.92      1.11 o
   4   4   0      128.87      121.72      4.64 o
   5   4   0       78.19       84.22      2.54 o
   6   4   0      134.40      144.46      6.44 o
   7   4   0        0.36       -0.10      0.92 o
   8   4   0      104.00      101.85      3.01 o
   9   4   0       57.43       62.33      3.32 o
  10   4   0        8.23        8.59      0.96 o
  11   4   0       14.81       14.31      1.09 o
  12   4   0        0.48        0.31      1.08 o
   1   5   0     1097.20     1187.21     20.81 o
   2   5   0       30.90       29.76      2.11 o
   3   5   0        9.75       12.27      1.17 o
   4   5   0      116.43      105.79      3.81 o
   5   5   0      227.75      229.09      6.38 o
   6   5   0        4.34        5.40      0.87 o
   7   5   0      106.61       94.68      3.43 o
   8   5   0       33.99       29.32      0.99 o
   9   5   0       19.08       19.64      1.15 o
  10   5   0       22.44       21.47      1.42 o
  11   5   0       15.78       17.77      2.08 o
   0   6   0      407.50      407.61     11.40 o
   1   6   0       28.03       27.07      1.10 o
   2   6   0      766.08      789.86     25.17 o
   3   6   0       75.25       58.98      1.18 o
   4   6   0      428.07      400.39     17.98 o
   5   6   0       40.53       40.57      4.08 o
   6   6   0       62.84       57.73      1.77 o
   7   6   0       32.34       32.27      2.35 o
   8   6   0       36.82       37.12      1.71 o
   9   6   0        0.09        1.22      1.10 o
  10   6   0        2.18        3.83      0.84 o
  11   6   0        3.51        3.40      1.19 o
   1   7   0      250.38      232.11      4.78 o
   2   7   0       18.52       19.43      1.18 o
   3   7   0       83.07       79.32      3.08 o
   4   7   0       28.95       36.04      2.92 o
   5   7   0       74.32       67.00      2.46 o
   6   7   0        0.01        0.64      1.28 o
   7   7   0       10.04        9.50      0.86 o
   8   7   0        4.66        7.14      0.88 o
   9   7   0        0.93        2.33      1.01 o
  10   7   0        4.50        8.21      1.04 o
   0   8   0        7.79       11.91      2.40 o
   1   8   0       23.19       21.99      0.93 o
   2   8   0       23.78       25.71      2.35 o
   3   8   0        0.00       -1.07      1.07 o
   4   8   0        7.49        4.79      1.07 o
   5   8   0        1.04        2.05      1.08 o
   6   8   0       10.88       15.73      2.11 o
   7   8   0        0.04        1.96      0.95 o
   8   8   0        0.31        1.31      1.45 o
   9   8   0        0.09        0.14      1.17 o
  10   8   0        0.88        2.58      2.10 o
   1   9   0      233.90      224.65      7.31 o
   2   9   0        4.66        4.76      2.88 o
   3   9   0       28.18       29.92      1.65 o
   4   9   0        0.28       -0.14      1.45 o
   5   9   0       63.62       61.13      1.19 o
   6   9   0        6.93        4.52      0.99 o
   7   9   0        9.91       12.04      1.03 o
   8   9   0        0.42        3.05      1.04 o
   9   9   0        4.66        5.55      1.05 o
   0  10   0       45.62       51.43      3.39 o
   1  10   0        0.14        0.33      1.40 o
   2  10   0       22.15       23.31      1.36 o
   3  10   0        1.88        4.97      1.93 o
   4  10   0       10.72        8.70      2.72 o
   5  10   0        2.43        5.31      2.84 o
   6  10   0       28.41       29.27      3.35 o
   7  10   0        0.03        1.46      0.96 o
   8  10   0       10.45        9.42      1.96 o
   1  11   0       12.97       15.14      1.51 o
   2  11   0        0.03        0.58      1.94 o
   3  11   0        1.80        6.10      2.19 o
   4  11   0        3.39        3.29      1.95 o
   5  11   0        4.51        7.29      0.98 o
   6  11   0        1.54        1.22      1.19 o
   0  12   0       13.51       19.13      1.82 o
   1  12   0        1.94        0.49      1.44 o
   2  12   0        0.14        0.35      2.33 o
   3  12   0        0.01        1.38      1.38 o
   4  12   0        0.18        0.68      1.56 o
   5  12   0        0.01        2.46      2.74 o
   1  13   0        2.47        5.80      1.19 o
 -12   1   1        9.60        7.60      1.42 o
 -11   1   1       25.90       26.21      1.40 o
 -10   1   1       64.80       61.73      3.57 o
  -9   1   1       59.62       66.28      4.35 o
  -8   1   1       21.97       25.98      2.00 o
  -7   1   1      460.01      472.31     19.03 o
  -6   1   1      458.36      452.35     20.40 o
  -5   1   1       70.65       55.64      3.09 o
  -4   1   1      821.03      876.14     36.20 o
  -3   1   1        3.87       16.16      1.12 o
  -2   1   1       33.36       15.09      1.88 o
  -1   1   1      416.38      522.10     16.33 o
   0   1   1      127.02       96.56      3.19 o
   1   1   1     1260.97     1081.46     37.83 o
   2   1   1      661.14      725.38     29.57 o
   3   1   1      995.98     1158.61     56.32 o
   4   1   1      644.30      690.84     32.87 o
   5   1   1      561.08      610.96     27.98 o
   6   1   1       76.16       82.47      4.19 o
   7   1   1      278.45      263.25     15.21 o
   8   1   1        0.16        1.84      1.03 o
   9   1   1       29.35       22.33      1.26 o
  10   1   1        2.92        3.12      1.34 o
  11   1   1        3.60        7.11      3.91 o
  12   1   1        5.01        4.90      2.57 o
 -12   2   1        3.57        4.89      1.62 o
 -11   2   1       40.57       34.52      1.94 o
 -10   2   1        1.29        2.96      0.93 o
  -9   2   1      183.48      179.18      7.51 o
  -8   2   1        8.44       10.40      1.02 o
  -7   2   1       86.12       87.65      2.44 o
  -6   2   1       80.39       87.43      3.42 o
  -5   2   1      153.09      149.10      5.14 o
  -4   2   1        5.44        3.19      1.10 o
  -3   2   1      304.27      360.73     15.20 o
  -2   2   1       68.67       48.25      1.87 o
  -1   2   1      254.26      199.91      7.92 o
   1   2   1     1080.66     1150.97     35.40 o
   2   2   1     2599.26     2559.78    101.16 o
   3   2   1      308.96      294.57     13.31 o
   4   2   1      592.41      553.09     23.97 o
   5   2   1      605.30      626.81     28.26 o
   6   2   1      678.44      684.24     22.66 o
   7   2   1      787.79      792.91     33.72 o
   8   2   1       30.47       27.65      0.98 o
   9   2   1        2.98        6.28      2.07 o
  10   2   1       24.83       25.57      2.28 o
  11   2   1        2.47        3.63      1.33 o
  12   2   1        4.82        6.63      1.29 o
 -12   3   1        2.08        4.82      1.52 o
 -11   3   1        3.47        3.63      0.94 o
 -10   3   1       47.63       42.47      1.41 o
  -9   3   1        3.18        2.83      0.84 o
  -8   3   1       89.99       91.98      3.89 o
  -7   3   1      239.19      234.84     10.41 o
  -6   3   1      194.54      188.14      8.03 o
  -5   3   1      185.09      204.11      8.78 o
  -4   3   1      324.90      345.38     12.52 o
  -3   3   1      143.28      131.42      3.44 o
  -2   3   1      482.41      438.91     11.55 o
  -1   3   1     1471.52     1395.71     28.93 o
   0   3   1      125.61       86.08      1.74 o
   1   3   1       33.00       19.85      1.49 o
   2   3   1      530.96      636.84     19.34 o
   3   3   1      153.50      255.29     10.90 o
   4   3   1      607.51      716.63     31.26 o
   5   3   1        0.06       -1.05      1.05 o
   6   3   1      153.22      145.21      6.77 o
   7   3   1      133.78      129.03      3.71 o
   8   3   1       20.02       18.01      1.57 o
   9   3   1       62.83       58.82      2.85 o
  10   3   1        0.35        1.43      0.93 o
  11   3   1       34.66       27.57      1.16 o
  12   3   1        2.43        9.77      1.51 o
 -12   4   1        1.33        2.69      1.07 o
 -11   4   1       15.53       11.76      1.03 o
 -10   4   1        0.18        3.98      1.45 o
  -9   4   1       10.54       12.78      1.83 o
  -8   4   1       30.38       29.99      1.33 o
  -7   4   1       19.98       19.22      1.03 o
  -6   4   1      146.30      134.57      4.19 o
  -5   4   1       53.41       51.30      1.38 o
  -4   4   1        3.16        6.26      1.02 o
  -3   4   1      348.73      395.71     15.93 o
  -2   4   1        3.07        3.19      1.02 o
  -1   4   1        8.92        1.01      1.30 o
   0   4   1      564.91      528.03      5.95 o
   1   4   1       49.39       40.83      1.89 o
   2   4   1       15.62       13.89      1.02 o
   3   4   1       66.76       85.72      2.31 o
   4   4   1       47.07       50.77      1.64 o
   5   4   1        0.01       -0.76      0.89 o
   6   4   1       30.62       34.85      1.44 o
   7   4   1        1.33        4.51      1.04 o
   8   4   1        4.68        5.19      0.97 o
   9   4   1        0.09        0.68      0.92 o
  10   4   1        2.21        2.96      1.36 o
  11   4   1        0.14        2.08      1.60 o
  12   4   1        2.50       10.55      2.53 o
 -11   5   1        0.51        2.17      0.97 o
 -10   5   1        0.02        1.13      0.87 o
  -9   5   1        0.90        3.21      0.83 o
  -8   5   1        4.61        7.19      1.02 o
  -7   5   1        1.67        1.76      1.15 o
  -6   5   1       40.59       37.90      0.95 o
  -5   5   1        0.02       -0.15      1.10 o
  -4   5   1       21.92       25.78      1.23 o
  -3   5   1      307.90      353.46     11.94 o
  -2   5   1       18.64       20.62      1.41 o
  -1   5   1       81.19       79.15      2.49 o
   0   5   1       10.47       12.52      1.18 o
   1   5   1       85.77      115.49      3.12 o
   2   5   1      330.95      336.15      9.65 o
   3   5   1       54.01       57.84      1.35 o
   4   5   1       30.77       31.25      1.20 o
   5   5   1       23.02       24.46      1.18 o
   6   5   1       27.11       26.98      1.09 o
   7   5   1        0.01       -1.07      1.72 o
   8   5   1        4.55        7.27      0.93 o
   9   5   1        9.05       13.71      1.67 o
  10   5   1        1.32        1.81      1.09 o
  11   5   1        0.14        1.06      1.04 o
 -11   6   1        8.05        5.90      0.98 o
 -10   6   1        0.04        0.48      1.32 o
  -9   6   1       27.61       28.40      1.52 o
  -8   6   1       19.28       18.64      0.99 o
  -7   6   1       15.59       18.86      1.33 o
  -6   6   1        9.81       13.24      1.30 o
  -5   6   1        7.71       13.46      1.22 o
  -4   6   1       39.31       50.89      1.07 o
  -3   6   1       57.25       50.86      2.92 o
  -2   6   1       14.32       16.34      3.49 o
  -1   6   1      126.37       95.80      3.23 o
   0   6   1       99.23       86.37      1.56 o
   1   6   1       14.74       15.93      1.21 o
   2   6   1      287.45      279.93      5.54 o
   3   6   1        0.17        2.67      2.23 o
   4   6   1      111.26      106.76      5.36 o
   5   6   1       10.17       12.35      0.95 o
   6   6   1       36.30       31.80      1.80 o
   7   6   1       11.90       14.00      0.86 o
   8   6   1       37.87       37.61      1.53 o
   9   6   1        0.01       -1.06      1.06 o
  10   6   1        6.39        6.71      0.84 o
  11   6   1        0.00        2.33      1.13 o
 -10   7   1       25.64       24.09      1.27 o
  -9   7   1        6.51        8.61      1.06 o
  -8   7   1       66.16       57.26      1.96 o
  -7   7   1       31.90       28.11      0.89 o
  -6   7   1       28.85       25.87      1.87 o
  -5   7   1       26.22       27.98      1.49 o
  -4   7   1       17.63       14.50      2.07 o
  -3   7   1       61.91       64.21      2.08 o
  -2   7   1      137.66      118.57      6.27 o
  -1   7   1       89.60       88.72      2.14 o
   0   7   1      207.36      201.91      4.34 o
   1   7   1      727.41      698.86     15.08 o
   2   7   1       16.51       16.66      1.11 o
   3   7   1       93.83       86.30      2.10 o
   4   7   1        5.36        5.40      1.75 o
   5   7   1      112.13      115.78      4.99 o
   6   7   1      134.74      110.24      3.35 o
   7   7   1       57.09       53.68      3.29 o
   8   7   1       17.05       17.91      2.03 o
   9   7   1       21.09       18.20      1.06 o
  10   7   1        1.03        0.18      1.07 o
 -10   8   1        0.01        1.23      1.24 o
  -9   8   1        4.88        6.19      0.96 o
  -8   8   1       11.76       10.22      1.19 o
  -7   8   1       35.26       30.46      1.58 o
  -6   8   1       40.07       37.22      1.92 o
  -5   8   1      116.96      114.36      6.21 o
  -4   8   1       17.87       16.68      3.29 o
  -3   8   1       31.84       37.18      1.90 o
  -2   8   1      173.91      165.21      2.81 o
  -1   8   1       97.20       99.35      2.30 o
   0   8   1       60.95       63.16      1.28 o
   1   8   1        9.16        9.61      0.89 o
   2   8   1       24.19       22.54      1.49 o
   3   8   1       20.81       18.73      2.69 o
   4   8   1       50.44       48.29      1.96 o
   5   8   1       53.06       45.51      1.85 o
   6   8   1       14.68       17.06      1.47 o
   7   8   1        9.72        8.13      1.42 o
   8   8   1       25.32       27.28      1.20 o
   9   8   1        2.53        2.76      0.97 o
  -9   9   1        0.04       -0.05      0.94 o
  -8   9   1        0.75        1.88      1.71 o
  -7   9   1        0.02        2.58      1.07 o
  -6   9   1       13.75       20.95      2.85 o
  -5   9   1        2.83        5.97      1.88 o
  -4   9   1       17.51       19.90      1.36 o
  -3   9   1        1.41        2.55      1.50 o
  -2   9   1        0.21        0.01      1.63 o
  -1   9   1       10.71       12.43      1.79 o
   0   9   1        1.06        6.84      2.13 o
   1   9   1        0.19        0.28      1.19 o
   2   9   1       18.14       15.86      3.32 o
   3   9   1        1.53        3.29      1.70 o
   4   9   1        0.23        2.46      2.38 o
   5   9   1       19.56       20.89      2.98 o
   6   9   1        0.61        5.84      2.03 o
   7   9   1        1.50        2.29      0.88 o
   8   9   1        0.04        0.48      1.05 o
   9   9   1        0.16        1.60      1.21 o
  -8  10   1        0.40        0.62      2.22 o
  -7  10   1        1.73        1.37      1.92 o
  -6  10   1        4.27        7.84      2.29 o
  -5  10   1       10.94        7.94      1.12 o
  -4  10   1        0.14        2.62      1.88 o
  -3  10   1       20.64       17.95      2.19 o
  -2  10   1        3.35        3.63      1.15 o
  -1  10   1       16.42       17.99      1.27 o
   0  10   1        2.09        2.22      2.11 o
   1  10   1        4.78        4.49      0.76 o
   2  10   1        0.88        3.19      1.04 o
   3  10   1        0.17       -0.17      2.37 o
   4  10   1        0.12        3.31      1.10 o
   5  10   1        2.46        1.67      1.26 o
   6  10   1        1.17        2.15      2.24 o
   7  10   1        0.35        2.79      1.00 o
   8  10   1        3.40        4.24      1.21 o
  -6  11   1        0.92        4.11      1.36 o
  -5  11   1        1.88        2.30      1.12 o
  -4  11   1        6.99        4.67      2.24 o
  -3  11   1        0.57       -1.71      1.71 o
  -2  11   1        6.94        8.27      1.48 o
  -1  11   1       10.38       11.55      1.80 o
   0  11   1       10.20       12.28      1.03 o
   1  11   1       44.01       43.53      2.10 o
   2  11   1       16.43       11.55      0.88 o
   3  11   1        6.19        3.47      1.28 o
   4  11   1        3.91        6.19      1.22 o
   5  11   1       12.87       11.48      1.35 o
   6  11   1        7.52        7.00      1.31 o
  -5  12   1        8.17        5.44      1.12 o
  -4  12   1        0.31        0.18      2.50 o
  -3  12   1        3.92        6.11      1.98 o
  -2  12   1        1.84        2.13      1.74 o
  -1  12   1        2.01        2.09      1.60 o
   0  12   1        4.85        4.07      2.60 o
   1  12   1        6.75        5.12      1.26 o
   2  12   1        0.51        1.16      1.14 o
   3  12   1        0.15        2.94      1.34 o
   4  12   1        3.57       -1.29      1.29 o
  -1  13   1        2.54        4.82      2.98 o
   0  13   1        0.98        4.44      2.52 o
   1  13   1        0.24        4.17      1.53 o
 -12   0   2       10.92       12.33      4.26 o
 -11   0   2       51.49       41.42      2.63 o
 -10   0   2      211.67      225.19     22.31 o
  -9   0   2      398.12      352.65     26.13 o
  -8   0   2      160.11      142.34      9.34 o
  -7   0   2      888.65      854.23     65.60 o
  -6   0   2       12.96        7.42      1.63 o
  -5   0   2     1440.27     1579.88     96.28 o
  -4   0   2     1041.98     1305.07     68.70 o
  -3   0   2      345.99      332.28     16.88 o
  -1   0   2     2154.32     2171.85    119.61 o
   0   0   2       37.60       42.97      4.53 o
   2   0   2      176.36      162.64      5.14 o
   3   0   2      110.02       90.86      9.49 o
   4   0   2      382.68      402.96     35.46 o
   5   0   2     1362.62     1500.74    107.44 o
   6   0   2      206.17      230.57     22.99 o
   7   0   2     2506.67     2827.71      7.20 o
   8   0   2        2.27        1.51      2.02 o
   9   0   2      153.93      182.77      2.26 o
  10   0   2       59.92       51.00      2.57 o
  11   0   2       20.01       27.87      2.53 o
  12   0   2        3.76        7.55      2.61 o
 -12   1   2        1.38        0.37      1.42 o
 -11   1   2       10.34       11.13      1.83 o
 -10   1   2       54.86       59.40      3.53 o
  -9   1   2       37.79       37.99      1.00 o
  -8   1   2       99.92       98.98      5.46 o
  -7   1   2       43.36       42.89      1.38 o
  -6   1   2      684.15      662.15     28.19 o
  -5   1   2        0.07        4.03      1.07 o
  -4   1   2     1509.28     1694.22     62.27 o
  -3   1   2     3407.60     3280.28    112.15 o
  -1   1   2      198.45      114.42      3.73 o
   1   1   2     1783.73     1582.82     60.22 o
   2   1   2     1077.70      975.53     42.94 o
   3   1   2       35.39       83.92      3.93 o
   4   1   2       11.00       12.67      1.29 o
   5   1   2        8.07        7.60      1.14 o
   6   1   2      519.64      526.28     24.54 o
   7   1   2       40.17       43.63      2.00 o
   8   1   2       78.44       74.21      7.90 o
   9   1   2       70.46       68.65      3.55 o
  10   1   2       15.60       19.12      1.73 o
  11   1   2       18.43       13.33      1.78 o
  12   1   2       14.20       13.75      1.31 o
 -12   2   2        0.33       -0.52      1.55 o
 -11   2   2        3.07        6.61      0.96 o
 -10   2   2        0.11        1.15      0.99 o
  -9   2   2        2.47       11.06      2.73 o
  -8   2   2       15.83       13.78      1.01 o
  -7   2   2      328.25      341.63     12.30 o
  -6   2   2        6.24        5.07      1.55 o
  -5   2   2      127.66      130.15      3.80 o
  -4   2   2      257.03      315.72     13.14 o
  -3   2   2        0.07        1.58      1.22 o
  -2   2   2      352.49      483.36     19.10 o
  -1   2   2        0.96        4.23      2.02 o
   2   2   2       10.21       32.36      1.48 o
   3   2   2       17.98       17.31      1.28 o
   4   2   2      244.17      273.13     13.12 o
   5   2   2       91.31       86.42      3.66 o
   6   2   2      243.13      238.86     11.43 o
   7   2   2        8.14        9.63      1.20 o
   8   2   2        1.12        0.61      1.07 o
   9   2   2        6.50        8.49      1.18 o
  10   2   2        1.80        3.67      1.27 o
  11   2   2        3.64        3.52      4.79 o
  12   2   2        1.16        6.21      1.82 o
 -12   3   2        0.04       -0.41      1.01 o
 -11   3   2        1.89        2.31      1.24 o
 -10   3   2       25.97       26.14      1.06 o
  -9   3   2        3.80        4.23      1.05 o
  -8   3   2        9.14        9.46      0.90 o
  -7   3   2       99.34      101.84      5.32 o
  -6   3   2       67.24       72.48      2.41 o
  -5   3   2        0.62        4.67      1.10 o
  -4   3   2      418.47      433.83     15.06 o
  -3   3   2      286.04      316.56     11.25 o
  -2   3   2      934.74     1105.73     23.69 o
  -1   3   2      188.74      233.57      6.24 o
   1   3   2        0.24        0.90      1.40 o
   2   3   2      158.42      156.35      5.32 o
   3   3   2       49.51       76.98      4.09 o
   4   3   2        1.38        4.57      1.13 o
   5   3   2       68.30       65.46      3.22 o
   6   3   2       53.70       51.34      2.31 o
   7   3   2       17.74       14.93      1.36 o
   8   3   2        0.02        2.17      1.09 o
   9   3   2       15.57       14.84      0.92 o
  10   3   2        8.09        7.00      1.04 o
  11   3   2        0.00        2.67      3.43 o
  12   3   2        0.25        5.47      4.30 o
 -12   4   2        1.59        3.20      1.05 o
 -11   4   2       12.09       11.37      0.98 o
 -10   4   2       17.57       17.15      1.10 o
  -9   4   2       23.98       21.53      0.81 o
  -8   4   2        0.70        0.86      1.15 o
  -7   4   2      148.53      140.10      6.29 o
  -6   4   2       33.90       37.22      2.34 o
  -5   4   2       46.30       49.85      2.08 o
  -4   4   2      128.40      137.75      4.97 o
  -3   4   2       76.29       69.98      1.87 o
  -2   4   2       78.17       73.04      1.92 o
  -1   4   2     2391.49     2528.24     54.41 o
   0   4   2       46.62       57.45      1.62 o
   1   4   2      394.53      407.37      9.55 o
   2   4   2     1010.93      964.19     24.88 o
   3   4   2      264.41      275.37      7.99 o
   4   4   2      104.62      103.40      5.67 o
   5   4   2      253.42      232.42      9.40 o
   6   4   2       35.36       33.19      1.64 o
   7   4   2      190.70      181.64      6.94 o
   8   4   2       47.93       49.75      4.31 o
   9   4   2       39.26       39.79      1.96 o
  10   4   2        5.14        5.02      1.02 o
  11   4   2        9.61       10.18      1.74 o
 -11   5   2        7.04        7.14      0.98 o
 -10   5   2       13.67       15.25      0.80 o
  -9   5   2       12.61       14.00      1.24 o
  -8   5   2       58.62       56.02      1.29 o
  -7   5   2        0.00        0.39      1.27 o
  -6   5   2      410.25      393.28     14.18 o
  -5   5   2        0.01        1.16      0.95 o
  -4   5   2      360.13      373.08     11.78 o
  -3   5   2       68.57       74.83      3.32 o
  -2   5   2      669.96      568.50     21.21 o
  -1   5   2       14.82       13.45      1.15 o
   0   5   2      587.89      580.30     12.77 o
   1   5   2       19.24       17.79      1.02 o
   2   5   2      211.49      181.12      5.72 o
   3   5   2        6.81       12.22      1.04 o
   4   5   2       60.55       53.99      2.19 o
   5   5   2       46.61       55.61      1.80 o
   6   5   2      369.52      323.27     12.19 o
   7   5   2       96.88       92.31      3.86 o
   8   5   2       57.89       47.74      1.63 o
   9   5   2       40.02       32.13      1.09 o
  10   5   2        5.29        4.40      1.12 o
  11   5   2       10.87        8.48      1.04 o
 -11   6   2        9.08        8.36      1.17 o
 -10   6   2       18.32       14.91      1.05 o
  -9   6   2        7.08        6.31      1.24 o
  -8   6   2        2.64        5.23      1.33 o
  -7   6   2       31.53       35.09      2.05 o
  -6   6   2        7.59        7.73      0.91 o
  -5   6   2      388.64      362.52     11.02 o
  -4   6   2       75.15       72.40      1.58 o
  -3   6   2      436.66      374.62      9.33 o
  -2   6   2      137.61      134.07      6.03 o
  -1   6   2      734.97      701.22     19.11 o
   0   6   2       19.55       15.65      1.09 o
   1   6   2      102.73       99.97      2.64 o
   2   6   2      158.68      154.28      5.72 o
   3   6   2      104.76       99.48      1.69 o
   4   6   2        2.66        4.76      0.81 o
   5   6   2      403.67      389.99     13.23 o
   6   6   2        2.88        5.37      1.10 o
   7   6   2       28.11       34.10      1.21 o
   8   6   2       19.13       20.86      0.95 o
   9   6   2       12.50       10.85      1.53 o
  10   6   2        5.58        7.26      0.98 o
  11   6   2        8.18        9.57      1.55 o
 -10   7   2        1.07        4.40      1.62 o
  -9   7   2        0.60        0.73      1.51 o
  -8   7   2        6.29        7.95      1.24 o
  -7   7   2       10.90       11.32      1.25 o
  -6   7   2       26.85       26.69      1.37 o
  -5   7   2       41.58       40.08      0.97 o
  -4   7   2       14.41       11.99      1.09 o
  -3   7   2      216.59      208.25      3.69 o
  -2   7   2       91.95       96.57      5.05 o
  -1   7   2      133.93      122.57      3.51 o
   0   7   2       46.92       58.53      1.56 o
   1   7   2      113.25      109.74      1.26 o
   2   7   2      171.30      174.08      2.90 o
   3   7   2        0.18        0.36      1.82 o
   4   7   2        4.59        6.75      1.43 o
   5   7   2        8.68        8.08      1.16 o
   6   7   2       11.51       13.05      1.27 o
   7   7   2        0.64        0.39      0.99 o
   8   7   2        9.47        9.73      1.26 o
   9   7   2        1.01        1.75      1.03 o
  10   7   2        2.71        4.51      1.30 o
 -10   8   2        0.63        4.04      1.24 o
  -9   8   2        6.96        5.55      1.06 o
  -8   8   2        0.95        1.85      0.88 o
  -7   8   2        1.96        0.78      1.67 o
  -6   8   2       13.56       14.52      1.55 o
  -5   8   2       29.68       28.62      3.05 o
  -4   8   2        5.47        7.72      1.69 o
  -3   8   2       71.96       57.33      3.91 o
  -2   8   2        2.04        6.56      1.21 o
  -1   8   2        4.58        3.67      2.81 o
   0   8   2       10.72        9.97      0.96 o
   1   8   2        0.01        2.84      1.65 o
   2   8   2       45.29       52.74      1.50 o
   3   8   2        0.20        2.06      0.94 o
   4   8   2        0.49        7.20      1.83 o
   5   8   2        6.44        6.88      1.81 o
   6   8   2        2.18        1.54      0.88 o
   7   8   2        5.14        9.29      0.87 o
   8   8   2        1.77        0.99      1.09 o
   9   8   2        0.02        1.65      1.33 o
  -9   9   2        0.12        0.74      0.95 o
  -8   9   2       23.51       20.50      1.81 o
  -7   9   2        0.66        4.26      1.52 o
  -6   9   2       28.43       23.36      2.23 o
  -5   9   2        6.63        7.91      1.25 o
  -4   9   2       34.66       32.05      2.26 o
  -3   9   2       11.16       12.51      2.48 o
  -2   9   2       54.68       47.33      1.46 o
  -1   9   2       25.71       26.34      1.59 o
   0   9   2       73.82       79.14      3.86 o
   1   9   2        6.51       11.97      0.99 o
   2   9   2       48.10       47.11      2.80 o
   3   9   2        0.03        1.83      2.08 o
   4   9   2       16.91       21.54      1.20 o
   5   9   2        4.13        3.29      1.33 o
   6   9   2       27.58       24.97      3.85 o
   7   9   2        0.65        1.94      1.10 o
   8   9   2       14.76       14.91      1.00 o
  -8  10   2        1.27        0.47      1.27 o
  -7  10   2        5.36        6.67      1.06 o
  -6  10   2        5.08        6.02      1.03 o
  -5  10   2       43.84       38.23      2.35 o
  -4  10   2        6.57       13.93      1.52 o
  -3  10   2       31.04       40.83      4.41 o
  -2  10   2        1.04        2.42      0.90 o
  -1  10   2       73.11       73.86      4.66 o
   0  10   2        4.12        7.10      1.09 o
   1  10   2       95.07       96.68      4.93 o
   2  10   2        6.34        6.71      1.33 o
   3  10   2        6.38        6.75      1.60 o
   4  10   2        3.27        7.66      1.30 o
   5  10   2       15.12        9.02      1.17 o
   6  10   2        0.01        2.93      1.67 o
   7  10   2        9.37       13.34      1.29 o
  -6  11   2        4.77        4.92      0.87 o
  -5  11   2        0.61        1.67      2.11 o
  -4  11   2        5.06        3.02      2.73 o
  -3  11   2        2.56        4.18      1.11 o
  -2  11   2        2.86        3.26      1.46 o
  -1  11   2        0.55        3.56      1.80 o
   0  11   2       16.38       19.51      0.94 o
   1  11   2        0.91        1.85      1.12 o
   2  11   2        3.74        6.22      2.37 o
   3  11   2        0.00       -1.86      2.29 o
   4  11   2        1.91        2.34      1.17 o
   5  11   2        2.80        5.59      1.07 o
   6  11   2        5.53       11.06      2.99 o
  -5  12   2        0.07        0.75      2.69 o
  -4  12   2        0.26        0.56      1.58 o
  -3  12   2        0.33        2.41      2.57 o
  -2  12   2        0.81        1.36      1.79 o
  -1  12   2        0.64       -1.86      1.86 o
   0  12   2        0.17       -0.66      2.46 o
   1  12   2        0.87        2.63      1.13 o
   2  12   2        0.56        3.19      1.02 o
   3  12   2        0.31        1.43      2.24 o
   4  12   2        1.02       -0.30      1.20 o
  -1  13   2        0.01        3.92      2.43 o
   0  13   2        0.18       -2.65      2.65 o
 -12   1   3        0.00        0.87      1.53 o
 -11   1   3       23.38       18.83      1.07 o
 -10   1   3        3.96        8.51      1.63 o
  -9   1   3       72.18       74.60      2.46 o
  -8   1   3        9.03        9.78      0.92 o
  -7   1   3       65.35       67.88      2.42 o
  -6   1   3        8.35        8.04      0.81 o
  -5   1   3      505.20      511.90     16.73 o
  -4   1   3     1003.40     1151.30     38.56 o
  -1   1   3      549.17      417.49     12.38 o
   1   1   3      722.64      903.86     36.73 o
   2   1   3       11.49       42.62      1.99 o
   3   1   3     2364.71     2867.50      6.58 o
   4   1   3      158.58      209.63      9.04 o
   5   1   3      607.51      620.04     33.78 o
   6   1   3      148.28      144.09      8.02 o
   7   1   3      148.82      149.64      8.97 o
   8   1   3        3.90        3.63      2.02 o
   9   1   3        0.24        0.19      1.44 o
  10   1   3        0.36       -1.60      1.60 o
  11   1   3        1.88        4.79      1.73 o
  12   1   3        5.06        6.84      1.31 o
 -12   2   3       17.55       15.49      1.30 o
 -11   2   3       32.67       30.64      2.56 o
 -10   2   3      174.68      174.39      7.65 o
  -9   2   3       36.31       38.13      2.35 o
  -8   2   3       96.09       95.23      4.84 o
  -7   2   3      271.83      251.66     10.08 o
  -6   2   3      208.30      220.55      7.76 o
  -5   2   3       37.81       38.27      1.61 o
  -4   2   3      725.27      812.97     28.43 o
  -3   2   3        1.86        1.44      1.19 o
  -2   2   3        7.11        4.14      1.30 o
  -1   2   3      341.32      333.51      9.40 o
   0   2   3      640.63      541.35     13.48 o
   1   2   3      488.23      500.51     17.36 o
   2   2   3       41.84       40.42      1.92 o
   3   2   3        2.48        4.27      1.18 o
   4   2   3      487.40      449.18     21.66 o
   5   2   3      350.02      326.85     14.34 o
   6   2   3       27.35       27.82      1.32 o
   7   2   3      343.48      330.90     15.70 o
   8   2   3        3.91        4.76      1.63 o
   9   2   3       37.58       43.57      5.47 o
  10   2   3        1.77        3.25      2.67 o
  11   2   3        9.81       14.66      2.02 o
  12   2   3        4.53        5.39      1.87 o
 -12   3   3        1.92        1.12      1.10 o
 -11   3   3       41.73       35.62      1.00 o
 -10   3   3       25.01       28.84      2.12 o
  -9   3   3       59.98       64.27      4.16 o
  -8   3   3       92.30       93.88      3.48 o
  -7   3   3        5.41        7.13      1.17 o
  -6   3   3      437.71      422.99     19.53 o
  -5   3   3       35.04       36.97      1.50 o
  -4   3   3       10.06       12.62      1.28 o
  -3   3   3      297.45      261.11      7.65 o
  -2   3   3      929.06      872.19     27.62 o
  -1   3   3       49.19       83.82      1.78 o
   0   3   3     3292.76     3585.15     14.82 o
   1   3   3      474.56      357.79      8.50 o
   2   3   3     1308.60     1404.62     43.67 o
   3   3   3       36.74       45.65      1.24 o
   4   3   3      200.33      191.86      7.56 o
   5   3   3       15.39       17.99      1.68 o
   6   3   3      375.73      362.37     16.43 o
   7   3   3        5.92        5.26      1.20 o
   8   3   3       52.65       51.03      2.40 o
   9   3   3       10.51        9.18      1.15 o
  10   3   3        5.40        3.86      1.13 o
  11   3   3        1.06        1.64      1.27 o
  12   3   3        8.42        6.63      2.78 o
 -12   4   3        2.77        4.61      1.43 o
 -11   4   3        1.20        2.25      1.30 o
 -10   4   3       33.45       30.28      1.86 o
  -9   4   3        8.79        7.01      0.74 o
  -8   4   3       46.76       48.77      1.88 o
  -7   4   3        0.31        3.79      1.85 o
  -6   4   3       32.87       37.19      1.24 o
  -5   4   3       56.99       65.63      1.78 o
  -4   4   3       46.04       54.52      1.27 o
  -3   4   3       83.57       91.92      3.06 o
  -2   4   3      119.49      125.31      5.00 o
  -1   4   3      701.46      818.13     21.67 o
   0   4   3      898.17     1022.64     25.98 o
   1   4   3     2893.56     2850.22     62.70 o
   2   4   3       84.35       88.63      2.88 o
   3   4   3       20.75       36.30      1.40 o
   4   4   3        7.74        9.17      1.19 o
   5   4   3      181.69      182.16      7.33 o
   6   4   3        6.32        7.70      1.06 o
   7   4   3       51.96       55.90      1.83 o
   8   4   3       20.73       20.57      1.29 o
   9   4   3        1.32        2.90      1.37 o
  10   4   3        2.47        2.56      1.26 o
  11   4   3        7.21       13.89      3.23 o
 -11   5   3        0.90        2.03      0.97 o
 -10   5   3        2.22        7.09      1.85 o
  -9   5   3        0.45        1.56      0.91 o
  -8   5   3        0.64       -0.88      0.88 o
  -7   5   3       14.44       18.00      1.74 o
  -6   5   3      115.78      121.34      4.81 o
  -5   5   3        0.16        1.13      1.09 o
  -4   5   3        0.00       -1.15      1.15 o
  -3   5   3        3.72        3.92      1.60 o
  -2   5   3       17.56       22.41      1.26 o
  -1   5   3      114.70      141.57      4.74 o
   0   5   3      211.64      215.49      5.74 o
   1   5   3      116.99      106.09      3.15 o
   2   5   3       17.30       19.30      1.07 o
   3   5   3        3.41        4.00      0.98 o
   4   5   3       89.04       87.71      3.04 o
   5   5   3       15.69       15.51      1.00 o
   6   5   3      119.68      111.47      4.31 o
   7   5   3        2.34        4.07      0.96 o
   8   5   3        0.04        2.44      0.87 o
   9   5   3        5.17        4.93      0.86 o
  10   5   3        0.04       -1.62      1.62 o
  11   5   3        0.21        4.70      1.23 o
 -11   6   3        0.17        2.79      0.91 o
 -10   6   3       10.50        8.70      0.90 o
  -9   6   3        2.91        3.63      0.95 o
  -8   6   3        3.30        5.68      1.58 o
  -7   6   3       56.24       57.49      2.90 o
  -6   6   3        4.49        1.29      1.31 o
  -5   6   3        1.91        3.03      0.88 o
  -4   6   3       40.12       37.39      1.22 o
  -3   6   3       13.70       17.54      2.14 o
  -2   6   3       69.38       67.41      2.61 o
  -1   6   3      515.19      535.22     17.66 o
   0   6   3        2.98        4.50      1.05 o
   1   6   3       53.54       45.59      1.38 o
   2   6   3        4.17        2.45      1.58 o
   3   6   3       49.79       50.28      2.55 o
   4   6   3        6.17        6.04      1.05 o
   5   6   3       62.43       46.97      2.41 o
   6   6   3       40.31       41.91      2.88 o
   7   6   3       47.68       46.81      1.58 o
   8   6   3        0.03        3.11      1.18 o
   9   6   3       26.07       25.29      1.53 o
  10   6   3        0.04        2.60      1.34 o
 -10   7   3        0.03       -0.96      0.96 o
  -9   7   3       32.13       29.93      1.95 o
  -8   7   3       17.92       21.31      1.60 o
  -7   7   3       23.64       27.48      0.97 o
  -6   7   3      136.84      119.47      3.74 o
  -5   7   3       79.83       88.39      2.62 o
  -4   7   3       21.26       23.54      1.10 o
  -3   7   3       41.56       41.81      1.60 o
  -2   7   3      105.74      115.30      2.79 o
  -1   7   3      322.45      295.60     13.85 o
   0   7   3      446.57      452.20     16.52 o
   1   7   3      158.39      143.32      2.02 o
   2   7   3      119.61      111.12      5.36 o
   3   7   3        9.47        9.00      1.42 o
   4   7   3       14.21       18.69      1.34 o
   5   7   3       51.31       49.08      1.72 o
   6   7   3       27.91       31.76      1.42 o
   7   7   3       17.56       15.57      1.35 o
   8   7   3       22.80       22.51      1.87 o
   9   7   3        1.48        2.73      0.92 o
  10   7   3        8.36        8.80      1.27 o
 -10   8   3       19.67       18.46      1.79 o
  -9   8   3        0.28        0.03      0.86 o
  -8   8   3       27.19       26.83      1.89 o
  -7   8   3        2.59        2.95      1.34 o
  -6   8   3       13.52       12.54      0.92 o
  -5   8   3        7.02        7.68      1.35 o
  -4   8   3       81.39       81.09      3.51 o
  -3   8   3       16.39       16.85      1.89 o
  -2   8   3        9.64       11.84      1.56 o
  -1   8   3      202.84      208.45      7.66 o
   0   8   3       38.65       34.77      2.43 o
   1   8   3      171.61      186.17      6.26 o
   2   8   3      102.79      106.17      4.53 o
   3   8   3       17.82       21.82      2.38 o
   4   8   3       18.64       22.63      1.14 o
   5   8   3       88.07       81.88      3.86 o
   6   8   3       35.70       34.66      1.75 o
   7   8   3        9.63       14.77      2.09 o
   8   8   3        2.26        0.34      1.21 o
   9   8   3        0.10        0.59      0.94 o
  -9   9   3        0.11        1.04      1.08 o
  -8   9   3        0.55        3.31      1.30 o
  -7   9   3        0.24        2.13      1.10 o
  -6   9   3       11.20       13.06      2.12 o
  -5   9   3       17.99       17.83      3.32 o
  -4   9   3        1.56        1.08      1.35 o
  -3   9   3        5.08        6.06      1.55 o
  -2   9   3        5.95        5.65      2.14 o
  -1   9   3        0.16        0.89      0.83 o
   0   9   3        0.76        1.50      0.87 o
   1   9   3       19.05       24.93      1.81 o
   2   9   3        3.29        1.95      1.66 o
   3   9   3        5.57       12.10      2.23 o
   4   9   3        3.18        7.05      2.15 o
   5   9   3        0.23        2.94      1.95 o
   6   9   3        8.71       12.94      1.11 o
   7   9   3        0.29        1.15      1.10 o
   8   9   3        0.02        0.30      1.08 o
  -8  10   3        1.56        1.50      1.81 o
  -7  10   3        1.04        4.19      1.39 o
  -6  10   3        1.41        0.93      1.41 o
  -5  10   3        0.17        2.53      2.03 o
  -4  10   3        4.21        3.65      1.63 o
  -3  10   3        0.03        0.52      2.17 o
  -2  10   3       33.92       31.00      0.91 o
  -1  10   3        1.55        0.86      1.52 o
   0  10   3        2.65        5.78      3.38 o
   1  10   3        8.28        6.85      2.28 o
   2  10   3       26.33       20.79      2.03 o
   3  10   3        0.63        3.51      3.17 o
   4  10   3        9.84       10.99      1.22 o
   5  10   3        0.01        0.28      1.75 o
   6  10   3        4.22        5.47      1.06 o
   7  10   3        0.98        1.19      2.70 o
  -6  11   3        1.09       -0.87      1.06 o
  -5  11   3       12.17       11.93      2.53 o
  -4  11   3        0.10       -1.63      2.17 o
  -3  11   3        6.94        6.63      1.27 o
  -2  11   3        0.24       -2.04      2.04 o
  -1  11   3       18.92       18.44      1.45 o
   0  11   3        0.04        0.73      1.78 o
   1  11   3        2.58        4.89      2.12 o
   2  11   3        1.29        1.84      1.31 o
   3  11   3        3.52        4.96      1.10 o
   4  11   3        3.87        7.94      1.50 o
   5  11   3        2.99        0.65      2.60 o
   6  11   3        3.71        5.42      1.23 o
  -5  12   3        3.45        0.79      1.56 o
  -4  12   3        4.59        2.37      1.08 o
  -3  12   3        2.54        4.62      0.97 o
  -2  12   3        1.06        7.23      2.48 o
  -1  12   3        8.28       11.94      0.98 o
   0  12   3        0.24        5.15      1.14 o
   1  12   3       15.41       13.83      3.29 o
   2  12   3        8.64       12.55      2.86 o
   3  12   3        2.62        3.23      1.31 o
   4  12   3        0.82        4.32      1.51 o
 -12   0   4        1.61        0.37      1.58 o
 -11   0   4        0.15        1.38      3.56 o
 -10   0   4      148.43      154.78     10.22 o
  -9   0   4       68.32       65.72      6.81 o
  -8   0   4      218.02      195.33      9.35 o
  -7   0   4       32.84       47.44      3.14 o
  -6   0   4      152.21      161.96     10.23 o
  -5   0   4      402.54      409.42     23.56 o
  -4   0   4     2743.41     2822.08    151.89 o
  -2   0   4       16.97       13.07      1.80 o
   0   0   4     3902.47     3892.77     14.33 o
   1   0   4     1563.71     1345.63     17.87 o
   2   0   4      339.79      450.14     35.19 o
   3   0   4      420.59      650.44      5.18 o
   4   0   4       93.64       74.78      2.88 o
   5   0   4       13.70       11.17      2.72 o
   6   0   4      359.05      376.86      3.66 o
   7   0   4       33.54       34.18      2.72 o
   8   0   4      188.45      168.60      2.34 o
   9   0   4        5.48        5.06      1.63 o
  10   0   4       38.37       39.55      2.57 o
  11   0   4        5.01        5.18      2.41 o
  12   0   4       18.86       23.75      2.72 o
 -12   1   4        9.09       12.07      1.37 o
 -11   1   4       22.38       22.97      1.76 o
 -10   1   4       37.05       30.22      0.99 o
  -9   1   4       68.77       66.68      4.93 o
  -8   1   4       20.18       27.01      1.30 o
  -7   1   4      118.45      116.84      4.34 o
  -6   1   4       71.78       86.12      3.48 o
  -5   1   4       46.97       39.30      1.56 o
  -4   1   4     1198.74     1352.43     39.98 o
  -3   1   4     2184.95     2174.67     68.90 o
  -2   1   4      554.79      720.46     17.54 o
  -1   1   4     2777.21     2761.41     64.73 o
   0   1   4      681.35      694.87     81.45 o
   1   1   4      598.68      611.07     17.90 o
   2   1   4       20.78       18.50      2.09 o
   3   1   4     1985.50     2274.51      8.02 o
   4   1   4        7.32        8.68      2.27 o
   5   1   4      809.00      937.68     75.51 o
   6   1   4       79.57       81.82      1.73 o
   7   1   4      468.69      504.51     11.64 o
   8   1   4       12.67       14.30      3.31 o
   9   1   4       32.84       34.54      1.27 o
  10   1   4        0.46        3.61      3.60 o
  11   1   4        7.06        9.76      1.45 o
  12   1   4        3.31        1.34      2.80 o
 -12   2   4        0.03        5.65      1.54 o
 -11   2   4        0.46        1.93      1.11 o
 -10   2   4        9.41       11.30      1.19 o
  -9   2   4        0.63        0.35      2.03 o
  -8   2   4       59.31       52.88      1.32 o
  -7   2   4       13.62       12.61      0.90 o
  -6   2   4        2.50        5.32      0.97 o
  -5   2   4       51.67       50.09      1.55 o
  -4   2   4     1000.67     1023.60     33.23 o
  -3   2   4      171.38      125.08      3.84 o
  -2   2   4       19.46       34.47      1.37 o
  -1   2   4      266.17      258.54      7.58 o
   0   2   4     1769.85     2150.80     13.39 o
   1   2   4     1047.67     1063.11     30.26 o
   2   2   4      123.13      141.33      5.14 o
   3   2   4      547.79      579.05     24.98 o
   4   2   4      242.74      269.74     11.75 o
   5   2   4       81.43       86.57      4.72 o
   6   2   4       88.69       89.93      5.06 o
   7   2   4      210.66      230.29     14.44 o
   8   2   4       80.56       83.80     12.63 o
   9   2   4        0.26       -1.68      1.68 o
  10   2   4        0.37        3.59      5.04 o
  11   2   4        4.21        0.12      1.49 o
  12   2   4        1.99        4.25      4.48 o
 -12   3   4        2.84        3.17      1.36 o
 -11   3   4       11.08        9.71      0.97 o
 -10   3   4       19.02       22.03      1.85 o
  -9   3   4       71.59       74.28      3.45 o
  -8   3   4        1.29       -0.02      0.84 o
  -7   3   4       62.11       62.10      2.78 o
  -6   3   4      112.34      111.65      4.11 o
  -5   3   4        1.59        2.53      0.99 o
  -4   3   4      270.51      318.86     11.29 o
  -3   3   4      200.12      208.42      8.65 o
  -2   3   4      400.33      448.43     54.20 o
  -1   3   4      172.30      129.95      5.31 o
   0   3   4      630.87      602.14     12.22 o
   1   3   4       11.63        3.32      1.67 o
   2   3   4      128.89      140.66      4.95 o
   3   3   4       23.90       24.38      1.15 o
   4   3   4       75.60       68.34      3.08 o
   5   3   4      133.20      153.52      7.48 o
   6   3   4       64.42       62.98      2.94 o
   7   3   4      152.01      145.79      7.04 o
   8   3   4        0.07        3.02      1.46 o
   9   3   4        1.41       -0.14      1.12 o
  10   3   4        0.01       -0.49      2.53 o
  11   3   4        0.19        0.95      4.71 o
 -12   4   4        2.64        3.09      0.95 o
 -11   4   4        2.82        4.18      0.90 o
 -10   4   4       54.23       50.86      3.42 o
  -9   4   4       13.37       13.66      0.95 o
  -8   4   4       55.78       56.25      3.69 o
  -7   4   4      161.05      151.03      8.64 o
  -6   4   4      437.99      442.32     18.41 o
  -5   4   4        0.14       -1.02      1.18 o
  -4   4   4      354.67      351.38     12.06 o
  -3   4   4        2.99       12.88      1.29 o
  -2   4   4      191.79      164.00      3.11 o
  -1   4   4      575.43      540.55     12.88 o
   0   4   4      846.40      814.92     17.19 o
   1   4   4      427.09      431.93     11.02 o
   2   4   4       81.39       97.82      2.83 o
   3   4   4       32.25       24.14      1.11 o
   4   4   4      230.22      208.04      8.83 o
   5   4   4       65.73       72.68      3.93 o
   6   4   4      392.31      355.06     15.76 o
   7   4   4       23.90       27.59      1.18 o
   8   4   4       21.70       22.00      1.80 o
   9   4   4       49.35       53.70      4.83 o
  10   4   4       13.43       11.01      1.34 o
  11   4   4        5.18        8.04      1.81 o
 -11   5   4       21.67       19.92      1.45 o
 -10   5   4        0.98        0.01      1.89 o
  -9   5   4       17.13       18.72      1.38 o
  -8   5   4        1.98        5.69      0.96 o
  -7   5   4        8.66        8.54      1.37 o
  -6   5   4        4.18        3.59      1.51 o
  -5   5   4      473.25      452.05     12.46 o
  -4   5   4       58.61       55.80      1.64 o
  -3   5   4      534.43      484.47     17.25 o
  -2   5   4       31.38       40.75      1.90 o
  -1   5   4      555.79      542.41     19.69 o
   0   5   4      399.90      427.24      8.11 o
   1   5   4      978.88      988.53     22.73 o
   2   5   4        1.89        1.99      1.14 o
   3   5   4      236.33      221.90      6.48 o
   4   5   4       54.81       52.49      1.25 o
   5   5   4      371.75      373.47     16.22 o
   6   5   4       77.56       87.46      3.56 o
   7   5   4      151.15      142.98      7.22 o
   8   5   4        8.42        7.79      0.91 o
   9   5   4       12.08        8.23      1.08 o
  10   5   4        3.30        2.73      1.52 o
  11   5   4       13.44       13.03      2.99 o
 -11   6   4        2.79        3.63      1.18 o
 -10   6   4       20.45       17.72      1.39 o
  -9   6   4        7.39        8.28      1.45 o
  -8   6   4       22.16       21.42      1.32 o
  -7   6   4       35.95       33.50      1.36 o
  -6   6   4       53.40       47.99      2.29 o
  -5   6   4      601.88      571.33     13.65 o
  -4   6   4      186.31      174.10      3.33 o
  -3   6   4      244.20      247.07      7.98 o
  -2   6   4       82.88       74.61      2.07 o
  -1   6   4        0.02        2.94      1.19 o
   0   6   4      100.73      100.75      2.72 o
   1   6   4       25.88       28.88      2.70 o
   2   6   4       56.76       53.09      2.53 o
   3   6   4        0.03       -0.30      1.01 o
   4   6   4      220.17      192.50      7.81 o
   5   6   4      138.04      118.39      3.16 o
   6   6   4      182.28      165.96      7.22 o
   7   6   4       19.57       15.45      1.16 o
   8   6   4       34.05       36.77      3.32 o
   9   6   4        0.42        1.17      1.25 o
  10   6   4        4.00        1.21      1.47 o
 -10   7   4        7.70        5.50      1.03 o
  -9   7   4        0.22       -0.84      0.87 o
  -8   7   4       11.90       10.35      1.28 o
  -7   7   4        0.08       -0.94      0.94 o
  -6   7   4        8.39       10.47      1.14 o
  -5   7   4       23.81       22.35      1.03 o
  -4   7   4       20.43       20.74      1.55 o
  -3   7   4        0.51        1.61      1.37 o
  -2   7   4       22.41       18.58      1.97 o
  -1   7   4        6.13        5.64      1.35 o
   0   7   4       76.54       73.01      2.92 o
   1   7   4       93.44       80.20      2.35 o
   2   7   4      180.95      170.67      5.14 o
   3   7   4       21.84       19.61      1.04 o
   4   7   4        6.36        5.05      0.99 o
   5   7   4        8.02        8.29      1.74 o
   6   7   4       10.65       13.08      2.59 o
   7   7   4        1.92        6.26      1.06 o
   8   7   4        0.98        1.31      1.27 o
   9   7   4        0.18        2.12      1.22 o
  10   7   4        1.01        1.14      1.17 o
 -10   8   4        4.05        1.60      0.85 o
  -9   8   4        3.20        3.34      1.50 o
  -8   8   4        5.51        2.97      1.96 o
  -7   8   4        0.10        0.89      1.28 o
  -6   8   4        0.41        0.38      1.65 o
  -5   8   4        0.07        4.09      1.42 o
  -4   8   4       30.65       30.64      2.66 o
  -3   8   4        0.11       -0.91      1.25 o
  -2   8   4      100.16       99.41      2.74 o
  -1   8   4       51.76       50.31      2.00 o
   0   8   4       11.31       11.94      1.15 o
   1   8   4       28.07       27.56      1.98 o
   2   8   4       20.31       22.24      2.19 o
   3   8   4        3.48        6.14      1.15 o
   4   8   4       22.86       20.28      2.53 o
   5   8   4        1.45        0.26      1.86 o
   6   8   4        8.99        7.23      1.08 o
   7   8   4        9.49       11.77      1.03 o
   8   8   4        0.08        2.86      2.27 o
   9   8   4        0.28        0.95      1.18 o
  -9   9   4       10.65        8.07      0.99 o
  -8   9   4        0.50        4.88      1.45 o
  -7   9   4       11.18        7.04      1.37 o
  -6   9   4        1.58        3.69      1.29 o
  -5   9   4       99.92       89.90      2.16 o
  -4   9   4        4.69        6.52      1.46 o
  -3   9   4       26.30       23.88      0.98 o
  -2   9   4        0.17        0.13      1.04 o
  -1   9   4       33.86       34.95      1.60 o
   0   9   4        0.54        3.90      1.04 o
   1   9   4       43.45       41.41      2.86 o
   2   9   4       12.93       11.38      3.17 o
   3   9   4        7.29        6.61      1.91 o
   4   9   4        0.38        1.60      1.20 o
   5   9   4       31.42       32.78      1.80 o
   6   9   4        1.14        7.88      1.41 o
   7   9   4        3.61        2.56      1.26 o
   8   9   4        0.78        1.82      1.45 o
  -8  10   4        9.80       11.28      1.90 o
  -7  10   4        3.26        3.52      1.08 o
  -6  10   4        8.81        7.29      1.02 o
  -5  10   4        3.48        2.94      1.55 o
  -4  10   4       22.38       21.20      1.66 o
  -3  10   4       13.88       14.23      1.24 o
  -2  10   4       23.32       28.80      2.09 o
  -1  10   4        0.22        1.62      0.86 o
   0  10   4       11.54       10.18      0.89 o
   1  10   4       10.91       13.30      1.00 o
   2  10   4       41.00       42.27      3.01 o
   3  10   4        0.20        2.21      1.22 o
   4  10   4        5.69        6.58      1.68 o
   5  10   4        5.60        9.07      3.55 o
   6  10   4       13.25       11.60      1.51 o
   7  10   4        1.57        5.41      1.34 o
  -6  11   4        0.66        1.81      1.08 o
  -5  11   4        4.70        5.11      1.41 o
  -4  11   4        0.72        0.94      1.83 o
  -3  11   4        3.79        2.69      1.03 o
  -2  11   4        0.54        1.15      1.01 o
  -1  11   4        8.16        6.65      1.35 o
   0  11   4        3.24        6.69      1.00 o
   1  11   4       17.18       17.74      1.32 o
   2  11   4        0.01        0.36      1.44 o
   3  11   4        2.71        1.84      1.73 o
   4  11   4        0.28        1.41      1.56 o
   5  11   4        2.27        4.06      2.62 o
   6  11   4        1.86        5.05      1.56 o
  -5  12   4        0.13        2.65      2.65 o
  -4  12   4        0.84        3.38      1.29 o
  -3  12   4        1.22        2.05      1.94 o
  -2  12   4        1.12       -0.06      1.29 o
  -1  12   4        0.02       -0.46      1.02 o
   0  12   4        2.33        5.53      1.55 o
   1  12   4        0.95        0.29      1.55 o
   2  12   4        0.49        2.22      1.10 o
   3  12   4        0.01        3.99      1.49 o
   4  12   4        0.04        0.61      2.68 o
 -12   1   5       24.02       22.92      3.63 o
 -11   1   5       26.63       27.04      1.86 o
 -10   1   5       80.64       82.53      4.01 o
  -9   1   5       38.53       36.72      3.30 o
  -8   1   5        0.29        1.54      1.17 o
  -7   1   5       22.54       15.05      0.90 o
  -6   1   5      145.74      159.62      4.70 o
  -5   1   5      104.68      131.27      3.83 o
  -4   1   5     2065.35     2292.50     70.54 o
  -3   1   5        7.82       26.85      1.17 o
  -2   1   5     2240.31     2171.58     67.30 o
  -1   1   5      121.95      101.20      4.94 o
   0   1   5      549.35      397.88      8.75 o
   1   1   5     1303.95     1348.48     32.30 o
   2   1   5      578.31      607.40     21.20 o
   3   1   5       10.32       15.04      1.56 o
   4   1   5      309.71      369.50     19.95 o
   5   1   5      269.45      297.30      5.72 o
   6   1   5       29.35       28.04      2.59 o
   7   1   5      161.93      191.73      5.37 o
   8   1   5       23.75       26.86      1.43 o
   9   1   5        1.83        8.60      5.70 o
  10   1   5        2.83       12.26      1.68 o
  11   1   5        0.24        2.74      1.75 o
 -12   2   5        0.93        1.07      1.62 o
 -11   2   5       28.56       29.55      1.70 o
 -10   2   5       41.70       39.11      2.03 o
  -9   2   5       93.18       97.34      4.26 o
  -8   2   5       17.79       23.12      1.43 o
  -7   2   5       45.43       47.21      1.65 o
  -6   2   5       91.36       96.90      4.53 o
  -5   2   5      469.74      491.75     17.15 o
  -4   2   5     2925.60     3149.40    111.32 o
  -3   2   5      963.84     1051.97     32.36 o
  -2   2   5     1263.07     1406.69     45.03 o
  -1   2   5       53.44       81.99      1.59 o
   0   2   5     1364.68     1313.96     42.69 o
   1   2   5      212.68      263.77      9.19 o
   2   2   5       40.63       60.67      2.58 o
   3   2   5     1076.15     1176.73     52.03 o
   4   2   5        1.43        1.37      1.23 o
   5   2   5        4.47        7.17      2.36 o
   6   2   5      338.01      332.78     21.27 o
   7   2   5        0.13        2.67      1.89 o
   8   2   5       11.01       15.61      4.61 o
   9   2   5        2.16        3.03      1.65 o
  10   2   5        8.45       11.00      3.27 o
  11   2   5        0.17       -1.41      1.47 o
 -12   3   5       12.07       12.01      1.25 o
 -11   3   5        8.39        9.88      1.24 o
 -10   3   5       75.06       68.85      3.16 o
  -9   3   5        9.95       12.30      1.31 o
  -8   3   5       51.81       55.71      2.43 o
  -7   3   5       51.56       51.04      2.03 o
  -6   3   5       46.94       50.68      1.70 o
  -5   3   5      464.32      495.75     16.28 o
  -4   3   5      163.04      177.57      5.68 o
  -3   3   5     1631.85     1777.12     59.71 o
  -2   3   5       27.19       16.32      1.57 o
   0   3   5      403.76      364.82     11.46 o
   1   3   5     2072.35     2126.67     44.86 o
   2   3   5      194.63      176.82      6.43 o
   3   3   5      590.01      574.66     23.99 o
   4   3   5       37.35       40.11      1.49 o
   5   3   5      299.48      299.11     15.70 o
   6   3   5       12.18       11.12      1.16 o
   7   3   5      189.60      209.55     16.49 o
   8   3   5        6.71        6.82      1.51 o
   9   3   5       22.72       25.45      2.51 o
  10   3   5        1.29        5.43      1.71 o
  11   3   5       16.41       25.02      1.84 o
 -12   4   5        2.30        5.44      0.94 o
 -11   4   5       13.63       13.17      0.93 o
 -10   4   5       21.56       19.84      1.24 o
  -9   4   5       40.92       43.31      1.93 o
  -8   4   5      184.45      184.59      4.04 o
  -7   4   5        0.23        1.64      1.83 o
  -6   4   5      186.02      179.25      6.99 o
  -5   4   5       73.20       73.99      3.87 o
  -4   4   5      127.08      124.30      2.43 o
  -3   4   5      180.13      196.14      7.38 o
  -2   4   5      138.50      166.45      4.37 o
  -1   4   5      892.26      841.96     23.51 o
   0   4   5      402.28      400.70      8.40 o
   1   4   5       16.41       27.35      1.40 o
   2   4   5      165.30      193.28      6.84 o
   3   4   5        0.02        1.88      1.07 o
   4   4   5       71.77       67.62      3.83 o
   5   4   5       12.26        9.47      1.38 o
   6   4   5       54.10       46.61      2.54 o
   7   4   5       33.82       35.18      2.73 o
   8   4   5       54.84       47.71      1.76 o
   9   4   5        1.10        3.47      1.28 o
  10   4   5        4.83        2.78      7.03 o
  11   4   5        0.19        2.52      1.80 o
 -11   5   5        2.23        2.77      0.91 o
 -10   5   5        0.11        3.33      0.83 o
  -9   5   5        2.25        4.82      1.34 o
  -8   5   5       17.74       19.47      1.64 o
  -7   5   5        0.54        0.08      1.64 o
  -6   5   5       37.21       36.47      1.40 o
  -5   5   5       43.09       44.15      2.47 o
  -4   5   5      133.55      135.04      2.77 o
  -3   5   5       35.52       40.78      1.74 o
  -2   5   5       10.42       12.90      1.11 o
  -1   5   5       46.41       37.52      2.03 o
   0   5   5        0.36       -1.33      1.33 o
   1   5   5       11.92       15.60      2.08 o
   2   5   5       95.71      107.15      4.02 o
   3   5   5        4.42        7.92      1.08 o
   4   5   5       50.97       41.59      1.36 o
   5   5   5       19.42       21.21      1.20 o
   6   5   5        1.23        2.87      1.62 o
   7   5   5       21.12       21.21      1.38 o
   8   5   5        0.29        2.50      1.10 o
   9   5   5        5.02        7.38      2.34 o
  10   5   5        2.89        2.50      1.19 o
  11   5   5        0.59        4.01      1.83 o
 -11   6   5        9.09       10.65      0.90 o
 -10   6   5        6.32        9.33      0.95 o
  -9   6   5       14.07       16.11      1.64 o
  -8   6   5       17.38       20.72      2.30 o
  -7   6   5        7.04        6.18      0.89 o
  -6   6   5       89.98       88.63      2.74 o
  -5   6   5        0.03        5.79      1.16 o
  -4   6   5       24.29       21.71      1.52 o
  -3   6   5       86.91       81.47      2.87 o
  -2   6   5      241.03      225.81      5.78 o
  -1   6   5        1.94        6.94      1.06 o
   0   6   5      475.07      465.13     13.99 o
   1   6   5      138.75      111.74      3.38 o
   2   6   5       53.67       65.08      3.05 o
   3   6   5       77.21       64.04      4.06 o
   4   6   5       83.65       80.36      3.41 o
   5   6   5        4.57        2.61      1.13 o
   6   6   5       90.78       71.44      3.76 o
   7   6   5        5.81        8.99      1.85 o
   8   6   5        5.95        5.65      1.35 o
   9   6   5        0.02        0.92      1.11 o
  10   6   5        2.49        3.82      3.52 o
 -10   7   5       21.07       23.69      2.25 o
  -9   7   5        4.45        7.30      1.01 o
  -8   7   5       28.41       27.19      1.56 o
  -7   7   5        4.43        6.67      0.89 o
  -6   7   5        3.55        7.42      1.30 o
  -5   7   5      172.35      143.59      6.07 o
  -4   7   5       85.60       89.03      3.78 o
  -3   7   5       35.47       34.20      2.85 o
  -2   7   5       94.27       85.31      4.71 o
  -1   7   5       73.36       81.48      3.56 o
   0   7   5       88.38       84.75      3.32 o
   1   7   5      310.22      331.37     15.31 o
   2   7   5      231.69      231.98      6.03 o
   3   7   5        9.92        9.20      1.21 o
   4   7   5        4.89        6.33      1.39 o
   5   7   5       69.73       73.12      1.55 o
   6   7   5        5.96        5.58      1.50 o
   7   7   5       35.90       40.71      2.76 o
   8   7   5        5.25        4.66      1.04 o
   9   7   5        2.75        3.29      1.14 o
 -10   8   5        1.65        3.20      1.09 o
  -9   8   5       15.89       12.99      1.14 o
  -8   8   5        3.17        5.07      2.12 o
  -7   8   5       12.67       13.50      1.92 o
  -6   8   5       39.66       38.75      2.05 o
  -5   8   5      188.21      165.51      3.81 o
  -4   8   5        0.78       -0.67      1.31 o
  -3   8   5      178.33      179.73      7.80 o
  -2   8   5       21.64       26.44      2.74 o
  -1   8   5       69.15       74.48      3.42 o
   0   8   5       26.98       32.00      1.72 o
   1   8   5       42.37       39.13      1.26 o
   2   8   5        3.70        7.30      1.67 o
   3   8   5        7.87       12.98      1.07 o
   4   8   5        3.29        4.31      1.98 o
   5   8   5        0.13        2.87      1.85 o
   6   8   5       26.31       25.22      1.57 o
   7   8   5        0.20        2.03      1.00 o
   8   8   5       15.59       15.62      1.15 o
   9   8   5        0.30        0.63      1.28 o
  -9   9   5        0.30        1.68      1.02 o
  -8   9   5        1.27        4.63      1.14 o
  -7   9   5        0.62        1.95      1.60 o
  -6   9   5        0.27        4.06      1.10 o
  -5   9   5       21.76       26.65      1.81 o
  -4   9   5        2.43        5.58      0.89 o
  -3   9   5        9.39       15.58      1.47 o
  -2   9   5        3.39        8.89      2.19 o
  -1   9   5       38.88       38.73      1.91 o
   0   9   5       12.69       15.95      1.40 o
   1   9   5       41.99       42.06      2.42 o
   2   9   5       19.36       18.08      1.38 o
   3   9   5        0.77        0.34      1.12 o
   4   9   5        0.15        1.72      2.36 o
   5   9   5        6.03        5.01      1.44 o
   6   9   5        0.02        5.19      3.46 o
   7   9   5        2.23        4.31      2.42 o
   8   9   5        0.69        3.49      1.34 o
  -8  10   5        0.10        2.35      3.01 o
  -7  10   5        0.93        4.86      1.95 o
  -6  10   5        2.58        1.41      1.19 o
  -5  10   5        0.05       -1.14      1.31 o
  -4  10   5        7.40       15.75      1.62 o
  -3  10   5        3.68        8.36      1.77 o
  -2  10   5        2.04        0.60      1.55 o
  -1  10   5       13.59       14.40      2.06 o
   0  10   5        5.34        8.80      2.02 o
   1  10   5        2.64       10.68      2.08 o
   2  10   5        0.15        0.74      1.10 o
   3  10   5        1.52        1.64      2.16 o
   4  10   5        0.13        1.88      1.09 o
   5  10   5       10.11        9.29      1.31 o
   6  10   5        0.17        3.41      2.00 o
   7  10   5        0.05       -0.69      1.35 o
  -6  11   5        0.03       -0.91      0.91 o
  -5  11   5        1.91        1.30      2.10 o
  -4  11   5        2.44        3.85      2.75 o
  -3  11   5        3.91       11.75      4.51 o
  -2  11   5        2.07        4.89      1.41 o
  -1  11   5        2.53        1.79      1.58 o
   0  11   5        2.59        1.77      1.58 o
   1  11   5        6.61        5.86      1.28 o
   2  11   5       10.86       10.65      1.63 o
   3  11   5        0.13        1.96      1.47 o
   4  11   5        3.62        5.30      1.15 o
   5  11   5        3.10        3.43      1.18 o
  -4  12   5        2.14        4.59      1.22 o
  -3  12   5        4.58        6.51      1.14 o
  -2  12   5        2.81        8.87      1.68 o
  -1  12   5        2.09        0.87      1.08 o
   0  12   5        1.68        4.53      1.08 o
   1  12   5        2.66        4.93      0.97 o
   2  12   5        4.74        7.54      1.07 o
   3  12   5        3.20        0.01      1.37 o
 -12   0   6       18.89       20.71      3.56 o
 -11   0   6       19.07       19.23      3.82 o
 -10   0   6       46.36       41.99      1.68 o
  -9   0   6      116.17      124.91      4.25 o
  -8   0   6       52.79       55.67      3.34 o
  -7   0   6      308.00      263.35      8.77 o
  -6   0   6      322.52      334.03     16.18 o
  -5   0   6       44.57       45.32      1.62 o
  -4   0   6      437.01      458.55     23.69 o
  -3   0   6      613.68      662.79     27.81 o
  -2   0   6        6.32        0.99      1.57 o
  -1   0   6       64.47       33.07      1.73 o
   0   0   6      319.61      335.33      9.13 o
   1   0   6      388.87      281.36      8.78 o
   2   0   6        1.93        1.03      1.92 o
   4   0   6      504.14      610.78      4.59 o
   5   0   6      364.93      397.49      3.27 o
   6   0   6       37.13       43.17      2.02 o
   7   0   6      136.87       98.10      2.14 o
   8   0   6        0.05       -2.34      2.34 o
   9   0   6       49.05       53.37      2.49 o
  10   0   6        0.07        1.67      2.41 o
  11   0   6        5.20        6.50      1.83 o
 -12   1   6        5.38        8.50      1.16 o
 -11   1   6        1.48       -0.93      0.93 o
 -10   1   6       73.44       67.65      2.71 o
  -9   1   6       27.80       25.12      0.88 o
  -8   1   6        6.50        9.25      1.60 o
  -7   1   6        8.79       15.69      0.91 o
  -6   1   6       44.36       42.71      0.89 o
  -5   1   6      190.83      203.95      5.44 o
  -4   1   6       29.79       33.01      1.30 o
  -3   1   6     1174.22     1232.83     40.48 o
  -2   1   6      429.32      371.13      9.54 o
  -1   1   6     1095.84     1061.27     27.38 o
   0   1   6      389.94      407.08      5.58 o
   1   1   6      326.68      316.91      7.70 o
   2   1   6      580.11      627.38     18.03 o
   3   1   6       10.53       25.93      1.80 o
   4   1   6      550.91      600.22     34.00 o
   5   1   6       25.92       21.11      4.40 o
   6   1   6      276.13      284.64      9.44 o
   7   1   6        9.10        8.54      1.75 o
   8   1   6       38.97       39.63      1.79 o
   9   1   6        3.17        4.27      5.70 o
  10   1   6       25.16       25.21      1.29 o
  11   1   6        1.81        4.96      1.78 o
 -12   2   6        1.06        0.85      1.07 o
 -11   2   6        0.09       -0.11      1.30 o
 -10   2   6       19.77       23.59      1.14 o
  -9   2   6        0.06        2.05      1.37 o
  -8   2   6       38.43       36.37      0.97 o
  -7   2   6        0.50        2.85      0.86 o
  -6   2   6       54.13       54.12      0.92 o
  -5   2   6       36.01       27.11      0.85 o
  -4   2   6       16.30       18.52      1.34 o
  -3   2   6      798.20      733.41     70.58 o
  -2   2   6        4.07        0.51      1.03 o
  -1   2   6      904.24     1034.74     30.73 o
   0   2   6        7.51        5.41      1.47 o
   1   2   6       30.76       50.00      1.51 o
   2   2   6      210.28      162.33      6.17 o
   3   2   6      127.24      147.23     15.49 o
   4   2   6        0.36        2.78      1.30 o
   5   2   6       96.06       86.28     16.82 o
   6   2   6       12.33       10.53      1.57 o
   7   2   6        0.42       -2.00      3.87 o
   8   2   6       14.52       10.84      1.38 o
   9   2   6       11.17       10.71      1.38 o
  10   2   6        0.13        2.15      3.27 o
  11   2   6        3.54        5.34      1.49 o
 -12   3   6        0.78        0.01      2.90 o
 -11   3   6        0.32       -0.32      1.20 o
 -10   3   6       22.56       25.20      4.02 o
  -9   3   6        0.51        4.13      0.80 o
  -8   3   6        1.21        2.15      0.91 o
  -7   3   6       32.29       30.14      1.92 o
  -6   3   6        7.15        6.88      0.82 o
  -5   3   6        5.60        7.79      1.10 o
  -4   3   6      121.25      112.29      3.89 o
  -3   3   6      622.08      679.86     21.77 o
  -2   3   6      134.48      156.51      3.85 o
  -1   3   6       36.21       18.46      1.54 o
   0   3   6      464.58      466.66     74.47 o
   1   3   6        0.00        0.74      1.17 o
   2   3   6        1.36        3.32      1.23 o
   3   3   6       88.41       99.63      4.75 o
   4   3   6        0.13        2.06      1.35 o
   5   3   6        0.67        3.12      1.23 o
   6   3   6        6.75       12.04      2.21 o
   7   3   6        1.75        2.32      1.57 o
   8   3   6        0.14       -1.18      1.20 o
   9   3   6        3.64        8.68      4.44 o
  10   3   6        2.36        4.90      1.73 o
  11   3   6        0.69        5.15      5.14 o
 -12   4   6        0.44        1.43      1.52 o
 -11   4   6       29.68       29.71      3.09 o
 -10   4   6        0.00        1.51      1.11 o
  -9   4   6       43.49       39.50      1.67 o
  -8   4   6       13.04       17.40      1.59 o
  -7   4   6       22.84       27.64      1.62 o
  -6   4   6        0.28        3.47      1.80 o
  -5   4   6      391.55      371.10     12.37 o
  -4   4   6       66.24       62.03      2.71 o
  -3   4   6      636.09      591.76     22.06 o
  -2   4   6       63.11       57.90      1.96 o
  -1   4   6       27.73       23.24      2.06 o
   0   4   6     1335.78     1490.88     29.95 o
   1   4   6      673.35      657.52     20.72 o
   2   4   6       16.61       14.15      1.23 o
   3   4   6      451.68      480.05     17.31 o
   4   4   6       74.77       80.28      3.36 o
   5   4   6      164.04      161.74      8.09 o
   6   4   6      148.16      139.38      6.96 o
   7   4   6      128.37      109.30      4.76 o
   8   4   6        2.51        8.46      2.30 o
   9   4   6        5.17        6.77      1.42 o
  10   4   6        0.01        0.84      1.79 o
  11   4   6        6.82        6.63      1.91 o
 -11   5   6        0.21        0.51      1.05 o
 -10   5   6       53.29       47.65      1.63 o
  -9   5   6        5.65        9.26      1.01 o
  -8   5   6       32.45       28.33      0.85 o
  -7   5   6       73.24       64.85      2.57 o
  -6   5   6      117.51      108.47      2.24 o
  -5   5   6        4.96        5.52      1.96 o
  -4   5   6      496.53      485.99     11.06 o
  -3   5   6       11.00        9.54      1.15 o
  -2   5   6      124.57      108.26      2.34 o
  -1   5   6      253.09      265.66      7.68 o
   0   5   6        1.86        2.51      1.07 o
   1   5   6       86.40      100.47      3.72 o
   2   5   6     1020.06      885.67     33.87 o
   3   5   6        1.69        1.05      1.21 o
   4   5   6      528.88      522.28     17.86 o
   5   5   6       93.03       97.33      5.88 o
   6   5   6      236.36      229.91      8.30 o
   7   5   6       49.77       54.02      2.76 o
   8   5   6       59.69       53.04      2.18 o
   9   5   6        0.51        3.63      1.50 o
  10   5   6        5.10        8.21      4.35 o
 -11   6   6        6.56        5.83      0.86 o
 -10   6   6        0.72        2.10      1.17 o
  -9   6   6       18.06       18.56      1.03 o
  -8   6   6        1.67        2.20      1.25 o
  -7   6   6        7.55        7.10      1.30 o
  -6   6   6       31.90       34.61      1.10 o
  -5   6   6      248.81      252.49      3.82 o
  -4   6   6      148.77      122.89      3.82 o
  -3   6   6      182.01      159.39      4.02 o
  -2   6   6        7.52       14.14      2.05 o
  -1   6   6       86.62       84.46      3.85 o
   0   6   6        0.30       -1.29      1.35 o
   1   6   6      361.06      321.78      9.61 o
   2   6   6      464.21      410.60     12.24 o
   3   6   6       41.78       35.18      2.14 o
   4   6   6       33.62       29.51      1.03 o
   5   6   6       96.92       85.47      4.87 o
   6   6   6        3.60        1.29      1.22 o
   7   6   6       20.45       17.32      1.06 o
   8   6   6        0.64        0.32      1.48 o
   9   6   6        2.19        3.46      1.66 o
  10   6   6        3.30        3.53      1.68 o
 -10   7   6        0.05        4.91      1.76 o
  -9   7   6       10.70       12.20      1.04 o
  -8   7   6        0.02        1.14      0.75 o
  -7   7   6       45.30       41.89      3.05 o
  -6   7   6       10.56       14.28      1.33 o
  -5   7   6        8.22       10.10      0.94 o
  -4   7   6       36.75       40.43      1.69 o
  -3   7   6       48.05       42.22      1.13 o
  -2   7   6        6.94        4.40      1.83 o
  -1   7   6        4.98        3.80      1.45 o
   0   7   6       23.52       25.20      1.89 o
   1   7   6       21.86       24.85      2.06 o
   2   7   6       48.43       50.37      4.05 o
   3   7   6        0.47        1.23      1.07 o
   4   7   6        1.37        2.53      1.00 o
   5   7   6        0.22       -0.66      1.03 o
   6   7   6        1.18       -0.41      1.20 o
   7   7   6        1.87        3.39      1.37 o
   8   7   6        9.69       10.93      1.91 o
   9   7   6        5.53        4.58      1.30 o
 -10   8   6        0.02        1.83      2.72 o
  -9   8   6        6.98        9.44      2.20 o
  -8   8   6        0.07        0.85      1.52 o
  -7   8   6        8.41       10.19      0.99 o
  -6   8   6        1.07        6.68      1.33 o
  -5   8   6        6.48        7.27      0.90 o
  -4   8   6        0.56        0.35      1.90 o
  -3   8   6       60.68       59.55      2.84 o
  -2   8   6       63.78       55.05      4.63 o
  -1   8   6       26.93       25.70      1.17 o
   0   8   6       32.16       30.15      0.95 o
   1   8   6        3.60       10.55      1.66 o
   2   8   6        0.24        1.32      2.73 o
   3   8   6       29.99       31.14      1.13 o
   4   8   6        0.00       -0.16      1.07 o
   5   8   6       26.57       20.74      1.26 o
   6   8   6        1.65        2.77      1.23 o
   7   8   6        0.61        0.46      1.25 o
   8   8   6        2.65        3.48      1.19 o
   9   8   6        0.14        1.79      1.31 o
  -9   9   6        0.72        3.82      2.04 o
  -8   9   6        6.83        5.45      1.53 o
  -7   9   6       10.71        7.24      0.94 o
  -6   9   6        8.41        8.86      1.36 o
  -5   9   6        6.59        7.33      1.10 o
  -4   9   6       41.96       38.30      4.85 o
  -3   9   6        2.76        1.68      1.66 o
  -2   9   6       15.36       19.25      1.13 o
  -1   9   6        1.50        2.98      0.90 o
   0   9   6        7.02       10.78      0.89 o
   1   9   6       18.04       16.93      1.35 o
   2   9   6       57.20       52.79      1.49 o
   3   9   6        0.01        0.38      1.70 o
   4   9   6       19.41       22.63      3.39 o
   5   9   6        8.14        5.89      1.79 o
   6   9   6        4.35        3.09      1.28 o
   7   9   6        1.96        2.29      1.40 o
   8   9   6        2.87        0.85      1.43 o
  -8  10   6        0.40        2.03      1.86 o
  -7  10   6        3.24        3.95      1.05 o
  -6  10   6        1.15        1.65      0.89 o
  -5  10   6       19.97       14.50      1.73 o
  -4  10   6        5.39        6.56      1.26 o
  -3  10   6       22.29       24.37      1.88 o
  -2  10   6        2.16        2.48      0.89 o
  -1  10   6       19.08       19.19      1.12 o
   0  10   6        0.05       -0.68      1.39 o
   1  10   6       30.84       23.55      1.69 o
   2  10   6        0.49        2.45      1.07 o
   3  10   6       14.09       13.53      1.15 o
   4  10   6        1.54        1.25      1.44 o
   5  10   6        3.23        5.77      2.67 o
   6  10   6        1.10        1.20      1.57 o
   7  10   6        1.87        0.04      2.67 o
  -6  11   6        0.89        3.59      1.37 o
  -5  11   6        0.63        2.50      1.67 o
  -4  11   6        2.91        0.09      1.16 o
  -3  11   6        1.66        3.84      1.47 o
  -2  11   6        0.71        2.17      1.57 o
  -1  11   6        2.37        3.23      0.99 o
   0  11   6        7.36        6.56      1.47 o
   1  11   6        6.40        3.10      1.96 o
   2  11   6        8.94        7.79      1.37 o
   3  11   6        0.28        1.03      1.91 o
   4  11   6        2.29        4.86      1.49 o
   5  11   6        0.57       -0.67      3.13 o
  -4  12   6        0.25       -0.23      1.00 o
  -3  12   6        0.46        1.65      1.21 o
  -2  12   6        0.94       -0.36      1.03 o
  -1  12   6        0.04       -0.91      0.91 o
   0  12   6        0.00        3.03      1.26 o
   1  12   6        1.59        2.84      1.35 o
   2  12   6        0.17       -0.18      2.18 o
   3  12   6        2.33        4.77      1.00 o
 -12   1   7        0.85        3.32      1.23 o
 -11   1   7        6.96        5.06      1.15 o
 -10   1   7        6.15        8.07      1.77 o
  -9   1   7       36.30       34.38      2.12 o
  -8   1   7       16.54       15.63      0.87 o
  -7   1   7       52.68       59.21      1.46 o
  -6   1   7       29.12       24.33      1.15 o
  -5   1   7      212.59      206.23      6.58 o
  -4   1   7      127.36      145.44      3.93 o
  -3   1   7      632.50      710.02     23.89 o
  -2   1   7       87.99      111.25      3.47 o
  -1   1   7     1383.91     1408.90     38.95 o
   0   1   7        1.99        1.49      1.37 o
   1   1   7      184.04      161.35      4.76 o
   2   1   7      127.17      183.65      4.19 o
   3   1   7      170.00      170.12      6.52 o
   4   1   7        2.85       -0.80      2.03 o
   5   1   7        0.33        0.04      1.92 o
   6   1   7      170.65      166.01      2.17 o
   7   1   7        1.63        5.71      1.39 o
   8   1   7        2.21        4.17      1.37 o
   9   1   7        0.01       -2.39      2.39 o
  10   1   7        3.98        0.25      1.73 o
  11   1   7        0.14        2.49      1.83 o
 -12   2   7       18.56       15.38      2.34 o
 -11   2   7       37.85       34.30      1.10 o
 -10   2   7       47.15       48.29      2.49 o
  -9   2   7       23.70       27.84      1.67 o
  -8   2   7       33.10       42.56      1.44 o
  -7   2   7       46.67       33.45      1.33 o
  -6   2   7      633.59      666.29     22.63 o
  -5   2   7      341.73      315.72      8.55 o
  -4   2   7     1359.39     1443.52     37.22 o
  -3   2   7     1785.35     1811.67     56.24 o
  -2   2   7       21.78       14.69      1.23 o
  -1   2   7      155.81      141.66      3.92 o
   0   2   7       92.22       73.75      1.67 o
   1   2   7       48.20       51.61      1.54 o
   2   2   7       85.63       64.77      2.35 o
   3   2   7      722.35      776.19     22.22 o
   4   2   7       57.03       65.40      2.27 o
   5   2   7      512.08      545.36     28.93 o
   6   2   7       95.17       81.56      1.73 o
   7   2   7      128.52      148.01      6.36 o
   8   2   7        0.01       -1.85      1.85 o
   9   2   7       16.33       18.19      3.80 o
  10   2   7        9.19       14.81      4.96 o
  11   2   7        7.95        3.06      1.84 o
 -12   3   7        7.85        6.10      1.21 o
 -11   3   7       40.97       40.99      4.06 o
 -10   3   7       90.95       83.69      2.03 o
  -9   3   7       85.53       84.34      2.45 o
  -8   3   7       85.83       78.04      3.40 o
  -7   3   7       72.74       89.92      3.21 o
  -6   3   7      384.62      366.24      9.05 o
  -5   3   7      268.40      299.80      7.15 o
  -4   3   7      570.60      586.76     16.85 o
  -3   3   7     1175.32     1223.77     36.24 o
  -2   3   7      382.22      333.37      8.77 o
  -1   3   7       55.35       36.59      1.36 o
   0   3   7      243.53      274.08     10.97 o
   1   3   7      569.27      452.34     36.79 o
   2   3   7      583.78      612.37     62.45 o
   3   3   7      137.38      150.44      6.93 o
   4   3   7      548.67      556.09     23.85 o
   5   3   7       38.28       29.70      4.08 o
   6   3   7      320.31      267.48     47.49 o
   7   3   7        1.45        5.24      2.26 o
   8   3   7       57.24       71.79      4.17 o
   9   3   7        2.92        0.72      1.60 o
  10   3   7       13.65       19.87      9.21 o
  11   3   7        0.07        3.66      2.47 o
 -12   4   7        2.97        0.88      1.10 o
 -11   4   7        1.40        6.01      2.09 o
 -10   4   7       17.31       13.82      1.65 o
  -9   4   7       15.95       18.49      1.02 o
  -8   4   7       41.75       42.72      2.70 o
  -7   4   7       66.87       73.11      3.39 o
  -6   4   7        7.07        8.22      0.99 o
  -5   4   7      280.27      274.09     10.03 o
  -4   4   7       81.29       74.94      2.99 o
  -3   4   7      457.51      448.28     14.78 o
  -2   4   7      299.82      306.30     11.90 o
  -1   4   7      455.97      555.71     12.22 o
   0   4   7      182.86      209.66      5.22 o
   1   4   7      852.72      860.12     17.98 o
   2   4   7       65.08       64.16      2.48 o
   3   4   7       15.01       13.39      1.23 o
   4   4   7       27.37       25.87      1.32 o
   5   4   7       44.92       38.98      2.25 o
   6   4   7        8.93        7.55      1.35 o
   7   4   7       16.36       14.34      1.91 o
   8   4   7        3.84        5.84      1.24 o
   9   4   7        6.77        5.79      1.95 o
  10   4   7        1.41        7.29      6.31 o
 -11   5   7        1.08        2.07      1.44 o
 -10   5   7        4.47       12.18      1.79 o
  -9   5   7       12.29       12.39      1.08 o
  -8   5   7        2.98        6.99      1.93 o
  -7   5   7       91.52       97.07      4.14 o
  -6   5   7       18.58       20.35      1.00 o
  -5   5   7       79.65       73.32      3.19 o
  -4   5   7      117.18      120.45      3.78 o
  -3   5   7        2.26        5.63      1.41 o
  -2   5   7        7.43        8.38      0.99 o
  -1   5   7       22.16       21.53      1.20 o
   0   5   7       33.62       45.24      1.25 o
   1   5   7      146.59      134.47      3.57 o
   2   5   7        2.83        1.33      1.26 o
   3   5   7      236.72      220.34      5.26 o
   4   5   7        2.79        7.92      0.98 o
   5   5   7       19.63       20.46      1.78 o
   6   5   7        8.52       12.03      2.88 o
   7   5   7        0.19        0.20      1.14 o
   8   5   7        4.82        5.59      1.86 o
   9   5   7        0.90       -1.75      1.75 o
  10   5   7        0.10       -0.45      1.48 o
 -11   6   7        5.77        4.34      1.13 o
 -10   6   7        8.36       11.51      1.22 o
  -9   6   7        8.75        9.25      1.57 o
  -8   6   7       28.53       27.48      1.89 o
  -7   6   7       27.19       25.69      1.52 o
  -6   6   7       24.49       23.10      0.95 o
  -5   6   7      106.26      100.13      2.57 o
  -4   6   7      166.08      158.51      6.23 o
  -3   6   7      111.70      115.13      3.94 o
  -2   6   7       82.85       80.51      3.85 o
  -1   6   7      115.54      135.48      3.55 o
   0   6   7        2.42        2.24      1.14 o
   1   6   7       71.96       75.05      2.35 o
   2   6   7       64.77       61.83      2.23 o
   3   6   7       45.39       49.92      1.31 o
   4   6   7        7.90        5.24      1.11 o
   5   6   7       50.02       46.51      1.33 o
   6   6   7        0.03       -1.01      1.24 o
   7   6   7       41.28       38.69      1.99 o
   8   6   7        7.49        4.95      1.14 o
   9   6   7        6.28        7.96      2.05 o
  10   6   7        2.14       -1.39      1.39 o
 -10   7   7        5.34        7.05      0.87 o
  -9   7   7       30.03       29.03      2.84 o
  -8   7   7        4.26        5.69      1.67 o
  -7   7   7       67.78       57.29      2.36 o
  -6   7   7       25.47       26.27      2.61 o
  -5   7   7      141.69      138.23      3.15 o
  -4   7   7       72.15       70.74      1.24 o
  -3   7   7       81.71       85.08      1.61 o
  -2   7   7        5.52       10.72      2.25 o
  -1   7   7       45.90       49.24      2.25 o
   0   7   7        5.69       10.31      1.47 o
   1   7   7        5.71        6.50      1.09 o
   2   7   7      134.50      114.92      4.33 o
   3   7   7        9.63       12.02      1.44 o
   4   7   7       51.48       43.85      1.79 o
   5   7   7        2.38        2.58      1.20 o
   6   7   7       33.55       31.13      1.01 o
   7   7   7        0.00        0.49      1.31 o
   8   7   7       23.37       22.27      2.04 o
   9   7   7        9.59       13.04      1.98 o
  -9   8   7        2.00       -0.98      0.98 o
  -8   8   7       12.31       14.03      2.01 o
  -7   8   7        0.14        2.87      2.15 o
  -6   8   7       12.30        8.74      1.16 o
  -5   8   7       47.10       40.43      1.83 o
  -4   8   7       54.05       51.22      3.39 o
  -3   8   7       13.58       15.44      1.94 o
  -2   8   7       37.63       37.78      2.84 o
  -1   8   7        7.62        8.82      1.17 o
   0   8   7        0.56        1.45      1.22 o
   1   8   7      134.37      121.06      2.76 o
   2   8   7      111.65       97.26      4.95 o
   3   8   7        1.52        1.91      1.08 o
   4   8   7        2.51        6.23      1.06 o
   5   8   7       12.37       12.47      1.42 o
   6   8   7        0.04        1.00      1.23 o
   7   8   7       11.18       11.46      1.75 o
   8   8   7        1.97        4.94      1.24 o
  -8   9   7        0.23       -0.99      1.05 o
  -7   9   7        8.35        7.89      0.95 o
  -6   9   7        1.98        1.46      1.22 o
  -5   9   7        9.79       12.38      1.59 o
  -4   9   7        8.60       10.29      0.77 o
  -3   9   7       24.43       26.56      1.65 o
  -2   9   7        1.85        5.03      1.48 o
  -1   9   7        0.00        0.73      1.81 o
   0   9   7        2.85        6.65      1.79 o
   1   9   7        4.97        5.13      1.79 o
   2   9   7       11.31       15.82      1.29 o
   3   9   7        0.29        1.96      1.71 o
   4   9   7        1.91        6.81      4.30 o
   5   9   7        2.14        1.01      1.65 o
   6   9   7       10.81       16.19      3.38 o
   7   9   7        1.17        4.33      1.53 o
  -7  10   7        0.10        7.26      1.05 o
  -6  10   7        0.22       -0.60      1.48 o
  -5  10   7        5.32        5.66      1.78 o
  -4  10   7        1.87        2.05      1.96 o
  -3  10   7        7.04        8.47      2.76 o
  -2  10   7        0.48        1.50      1.45 o
  -1  10   7        0.14        1.96      1.68 o
   0  10   7        0.03        1.31      0.96 o
   1  10   7        2.33        1.67      1.51 o
   2  10   7        0.17        0.95      1.85 o
   3  10   7        0.42        3.23      1.72 o
   4  10   7        0.00       -1.23      1.23 o
   5  10   7        0.22       -1.48      1.48 o
   6  10   7        1.78       -1.66      1.66 o
  -6  11   7        1.16       -1.13      1.13 o
  -5  11   7        7.36        8.43      1.85 o
  -4  11   7        0.21        2.67      1.54 o
  -3  11   7        0.15        1.36      1.04 o
  -2  11   7        2.17        1.70      2.38 o
  -1  11   7        2.82        4.50      0.96 o
   0  11   7        0.05       -0.03      1.05 o
   1  11   7        1.06        3.51      1.19 o
   2  11   7        0.04       -0.17      2.52 o
   3  11   7        0.50        0.49      1.50 o
   4  11   7        3.94        9.59      1.54 o
   5  11   7        0.56       -0.28      1.54 o
  -3  12   7        5.19        7.45      1.31 o
  -2  12   7        1.47        5.40      2.02 o
  -1  12   7        2.38        2.05      1.08 o
   0  12   7        0.97        3.51      1.03 o
   1  12   7        2.05       -0.71      1.09 o
   2  12   7        4.91        7.45      1.80 o
   3  12   7        2.04        3.35      2.69 o
 -12   0   8        2.45        4.55      2.41 o
 -11   0   8        3.65        3.64      1.81 o
 -10   0   8        7.45        7.91      1.09 o
  -9   0   8       17.32       17.33      1.70 o
  -8   0   8       27.23       19.73      1.36 o
  -7   0   8        2.27       10.26      1.36 o
  -6   0   8      112.14       98.96      5.41 o
  -5   0   8      136.70      150.04      6.68 o
  -4   0   8      823.30      748.54     39.00 o
  -3   0   8       43.73       38.15      1.29 o
  -2   0   8       94.48       87.02      2.84 o
  -1   0   8       43.03       27.64      1.86 o
   0   0   8     2512.43     2824.83     70.81 o
   1   0   8      513.10      562.75     11.95 o
   2   0   8      397.85      476.93     24.93 o
   3   0   8       42.75       33.46      2.18 o
   4   0   8      145.58      177.12      3.31 o
   5   0   8       78.33       88.99      2.88 o
   6   0   8        0.10        4.28      2.37 o
   7   0   8        0.46        3.97      2.41 o
   8   0   8        3.89        7.47      1.71 o
   9   0   8        5.05        3.39      1.75 o
  10   0   8       38.31       51.46      2.72 o
  11   0   8        4.87        5.53      2.69 o
 -12   1   8        0.05        1.74      0.98 o
 -11   1   8       21.40       22.62      1.87 o
 -10   1   8        0.66        1.13      0.99 o
  -9   1   8       58.34       50.82      2.15 o
  -8   1   8       16.90       18.31      1.79 o
  -7   1   8       39.52       47.50      3.11 o
  -6   1   8       10.20       16.26      0.82 o
  -5   1   8       75.95       68.91      2.30 o
  -4   1   8        0.35        0.68      0.96 o
  -3   1   8      150.01      165.19      4.77 o
  -2   1   8       10.82       16.66      1.04 o
  -1   1   8        5.47       11.63      1.26 o
   0   1   8       50.20       39.57      1.43 o
   1   1   8      270.33      252.52     29.68 o
   2   1   8      219.39      241.37      5.33 o
   3   1   8      390.17      399.21     13.24 o
   4   1   8        0.53        0.10      1.94 o
   5   1   8       18.01       16.96      2.06 o
   6   1   8       32.67       30.35      1.50 o
   7   1   8       61.92       60.16      1.67 o
   8   1   8        0.18        0.07      3.39 o
   9   1   8       16.25       18.43      1.95 o
  10   1   8        1.94        0.89      5.02 o
  11   1   8        5.90        7.95      1.84 o
 -12   2   8        6.37        6.56      1.00 o
 -11   2   8        8.11       10.53      2.10 o
 -10   2   8        6.48        3.28      1.64 o
  -9   2   8        0.79        0.78      2.09 o
  -8   2   8       13.26       14.94      1.21 o
  -7   2   8       10.63       14.52      0.87 o
  -6   2   8       20.28       20.03      1.36 o
  -5   2   8        2.38        2.15      1.05 o
  -4   2   8        3.58       13.76      1.17 o
  -3   2   8      636.86      601.24     17.39 o
  -2   2   8       12.76        9.68      1.90 o
  -1   2   8      187.24      197.04      4.25 o
   0   2   8      339.44      295.24      5.71 o
   1   2   8        3.29        3.36      1.39 o
   2   2   8      111.67       79.12      3.20 o
   3   2   8       19.59       11.40      1.43 o
   4   2   8      414.38      394.80     11.47 o
   5   2   8        9.92       15.10      2.26 o
   6   2   8      103.78      100.64      2.41 o
   7   2   8        0.32        2.39      2.14 o
   8   2   8        6.57        6.55      1.38 o
   9   2   8        0.04        2.29      1.93 o
  10   2   8        0.97        1.83      1.44 o
  11   2   8        0.17        3.16      1.50 o
 -12   3   8        4.66        3.19      1.68 o
 -11   3   8        0.57        1.18      1.11 o
 -10   3   8       13.39       13.86      1.68 o
  -9   3   8       21.05       20.24      1.21 o
  -8   3   8        0.00       -0.89      1.08 o
  -7   3   8       33.67       33.92      1.18 o
  -6   3   8        0.45       -1.19      1.19 o
  -5   3   8      141.15      137.08      3.98 o
  -4   3   8      196.98      188.69      5.33 o
  -3   3   8        4.52        6.94      1.32 o
  -2   3   8        2.53        3.63      1.09 o
  -1   3   8        8.50       10.58      1.56 o
   0   3   8       10.19       15.55      1.39 o
   1   3   8        1.05        1.37      1.18 o
   2   3   8      163.07      152.40      4.28 o
   3   3   8      168.91      151.52      5.03 o
   4   3   8       19.65       19.37      1.27 o
   5   3   8        0.89        1.42      1.48 o
   6   3   8       14.78       15.17      1.47 o
   7   3   8       11.13       11.00      1.71 o
   8   3   8        0.09        2.04      1.73 o
   9   3   8        2.76        7.92      3.95 o
  10   3   8        0.13        0.98      1.60 o
  11   3   8        0.04        3.62      2.76 o
 -11   4   8        2.71        5.18      1.16 o
 -10   4   8       43.76       41.60      1.84 o
  -9   4   8        6.96        9.77      1.22 o
  -8   4   8       49.18       50.32      1.72 o
  -7   4   8        6.82        8.55      1.26 o
  -6   4   8       88.86       89.86      4.28 o
  -5   4   8      131.21      141.36      3.16 o
  -4   4   8      989.70      965.32     32.32 o
  -3   4   8       43.60       48.44      1.20 o
  -2   4   8      225.86      229.45      9.15 o
  -1   4   8      107.67      115.53      3.42 o
   0   4   8      207.62      172.77      5.51 o
   1   4   8        6.58        8.03      1.90 o
   2   4   8     1055.87      984.07     36.21 o
   3   4   8       42.48       31.93      1.44 o
   4   4   8      270.52      275.63     10.01 o
   5   4   8       35.08       37.33      5.15 o
   6   4   8       30.71       25.70      4.36 o
   7   4   8       20.80       21.26      1.40 o
   8   4   8       28.52       32.92      1.79 o
   9   4   8        0.57        5.07      2.59 o
  10   4   8        8.35        9.40      1.31 o
 -11   5   8       22.86       21.60      1.42 o
 -10   5   8        9.98       14.91      1.45 o
  -9   5   8       28.57       32.34      1.82 o
  -8   5   8        6.27        8.36      0.84 o
  -7   5   8       19.34       20.92      2.27 o
  -6   5   8       31.27       27.06      1.80 o
  -5   5   8      437.10      410.02     13.72 o
  -4   5   8        3.76        9.37      2.56 o
  -3   5   8      725.32      687.74     21.35 o
  -2   5   8        8.27       15.96      2.20 o
  -1   5   8      154.79      143.72      3.13 o
   0   5   8        3.88        1.28      1.40 o
   1   5   8      304.23      300.94      6.30 o
   2   5   8       27.37       20.93      2.37 o
   3   5   8      432.49      409.75     12.71 o
   4   5   8        0.21        1.77      1.43 o
   5   5   8       42.74       44.23      2.02 o
   6   5   8       22.24       24.56      1.91 o
   7   5   8       15.72        8.85      1.31 o
   8   5   8        2.87        9.64      2.25 o
   9   5   8       20.86       18.38      2.59 o
  10   5   8        0.19        4.46      1.54 o
 -11   6   8        1.53        3.72      1.81 o
 -10   6   8        4.36        5.60      1.33 o
  -9   6   8        2.51        5.33      1.05 o
  -8   6   8        3.66        6.21      1.14 o
  -7   6   8       22.93       19.64      1.64 o
  -6   6   8       54.02       51.06      1.54 o
  -5   6   8        2.03        0.76      0.98 o
  -4   6   8       66.70       71.53      1.93 o
  -3   6   8        0.02        1.96      0.93 o
  -2   6   8       47.90       43.35      1.48 o
  -1   6   8        6.50        3.94      0.98 o
   0   6   8        0.73        0.94      0.93 o
   1   6   8      134.58      136.56      3.98 o
   2   6   8      269.06      263.37      6.47 o
   3   6   8       63.35       58.93      3.27 o
   4   6   8       34.26       30.74      2.88 o
   5   6   8        0.02        0.51      2.01 o
   6   6   8        6.60        4.65      1.07 o
   7   6   8        4.86        4.81      1.21 o
   8   6   8       22.31       16.48      2.27 o
   9   6   8        5.23        3.24      1.74 o
 -10   7   8        0.05        2.45      1.46 o
  -9   7   8        0.44        4.82      1.54 o
  -8   7   8        1.46        5.31      1.32 o
  -7   7   8        0.31       -0.86      0.86 o
  -6   7   8        2.70        3.28      1.75 o
  -5   7   8        3.87        4.34      1.26 o
  -4   7   8       16.09       17.61      1.89 o
  -3   7   8        1.09        1.63      1.45 o
  -2   7   8       57.72       48.19      5.87 o
  -1   7   8        2.72        3.10      1.02 o
   0   7   8       35.36       37.25      1.44 o
   1   7   8        5.74        9.15      1.48 o
   2   7   8       14.07       12.84      1.56 o
   3   7   8        6.54        5.21      1.11 o
   4   7   8        0.04        2.12      1.17 o
   5   7   8        5.02        9.41      1.39 o
   6   7   8        0.14        0.63      1.07 o
   7   7   8        0.03        1.43      1.06 o
   8   7   8        2.55        3.51      1.14 o
   9   7   8        0.63        1.72      1.41 o
  -9   8   8        0.19        4.63      2.08 o
  -8   8   8        4.90        5.02      1.74 o
  -7   8   8        0.78        3.63      1.04 o
  -6   8   8       32.49       31.58      1.55 o
  -5   8   8        8.13       12.30      0.86 o
  -4   8   8       27.11       23.00      2.28 o
  -3   8   8        0.02        4.47      1.46 o
  -2   8   8       68.79       69.27      1.67 o
  -1   8   8        7.66       11.42      1.59 o
   0   8   8        6.61        7.87      1.26 o
   1   8   8        2.26        2.34      1.66 o
   2   8   8        1.89        5.71      1.68 o
   3   8   8        2.40        3.38      1.43 o
   4   8   8        9.00       11.95      3.16 o
   5   8   8        7.76        7.27      1.46 o
   6   8   8        1.23        3.62      1.30 o
   7   8   8        3.10        2.40      1.49 o
   8   8   8        0.17       -1.75      1.99 o
  -8   9   8        1.76        0.49      1.17 o
  -7   9   8        0.75        0.44      1.60 o
  -6   9   8        0.01        2.94      0.85 o
  -5   9   8       64.24       58.28      3.02 o
  -4   9   8        0.06        1.31      2.34 o
  -3   9   8       29.37       27.21      2.69 o
  -2   9   8        3.01        2.94      0.78 o
  -1   9   8        6.85        8.53      1.65 o
   0   9   8        0.62        3.37      0.94 o
   1   9   8       28.20       24.72      1.27 o
   2   9   8        5.17        7.22      1.94 o
   3   9   8       13.49       11.67      1.11 o
   4   9   8        5.05        8.85      1.62 o
   5   9   8        6.72        8.20      2.49 o
   6   9   8        5.39        5.06      1.49 o
   7   9   8        0.00        1.25      1.61 o
  -7  10   8        0.45        1.59      1.53 o
  -6  10   8        0.60       -0.08      0.88 o
  -5  10   8        1.48        0.84      1.28 o
  -4  10   8        2.90        3.90      1.54 o
  -3  10   8        3.94        6.85      0.94 o
  -2  10   8        9.51       10.45      1.02 o
  -1  10   8        3.74        7.26      1.23 o
   0  10   8        6.88        6.38      1.06 o
   1  10   8       10.57        7.73      1.49 o
   2  10   8       34.58       28.66      0.93 o
   3  10   8        1.19        1.63      1.68 o
   4  10   8        9.12       11.46      2.50 o
   5  10   8        0.41       -2.01      3.41 o
   6  10   8        2.22        2.74      1.22 o
  -6  11   8        0.22        2.62      3.89 o
  -5  11   8        3.07        3.69      0.99 o
  -4  11   8        0.00        3.19      1.14 o
  -3  11   8        9.01        5.90      1.24 o
  -2  11   8        4.93        6.53      1.95 o
  -1  11   8        7.55        9.56      0.97 o
   0  11   8        1.16        6.53      1.14 o
   1  11   8       10.62       17.84      1.44 o
   2  11   8        1.51        2.60      1.19 o
   3  11   8        2.71        4.48      1.06 o
   4  11   8        0.18        0.12      1.35 o
  -3  12   8        0.68        1.20      1.90 o
  -2  12   8        0.00        1.15      1.47 o
  -1  12   8        0.30        3.66      1.94 o
   0  12   8        1.33        0.90      1.29 o
   1  12   8        1.41        2.52      1.32 o
   2  12   8        0.17        8.30      3.80 o
 -12   1   9        5.83       10.96      2.14 o
 -11   1   9       24.84       22.15      1.53 o
 -10   1   9       18.68       19.10      0.86 o
  -9   1   9       22.96       20.51      1.77 o
  -8   1   9        3.54        8.23      1.05 o
  -7   1   9       18.30       14.94      1.10 o
  -6   1   9       31.92       40.93      1.10 o
  -5   1   9       11.23       13.81      0.94 o
  -4   1   9        8.57       10.58      1.00 o
  -3   1   9       27.92       28.96      1.04 o
  -2   1   9        2.64        7.10      1.17 o
  -1   1   9       14.86        5.53      1.08 o
   0   1   9       37.96       73.11      1.73 o
   1   1   9       24.66       26.17      4.04 o
   2   1   9        3.34        0.09      1.38 o
   3   1   9      349.10      390.58     14.22 o
   4   1   9        5.13        8.35      1.48 o
   5   1   9       87.54       80.12      3.52 o
   6   1   9       26.51       21.01      2.36 o
   7   1   9       42.66       34.61      1.52 o
   8   1   9        0.07       -0.29      1.77 o
   9   1   9        6.31        6.88      1.43 o
  10   1   9        1.96        3.86      1.46 o
  11   1   9        1.14       -2.72      2.72 o
 -12   2   9        0.20        4.47      1.96 o
 -11   2   9        7.69        3.58      1.28 o
 -10   2   9       19.28       17.68      1.68 o
  -9   2   9       43.01       40.92      2.50 o
  -8   2   9       15.24       11.14      1.79 o
  -7   2   9      126.73      123.44      4.06 o
  -6   2   9        0.93        3.84      0.95 o
  -5   2   9      360.63      400.87     10.25 o
  -4   2   9     1121.52     1097.98     34.80 o
  -3   2   9      132.57      133.48      3.05 o
  -2   2   9      191.14      186.81      5.08 o
  -1   2   9       92.22      108.42      3.55 o
   0   2   9      386.98      443.88      3.67 o
   1   2   9      241.24      253.88      1.91 o
   2   2   9      755.77      717.68     16.62 o
   3   2   9      344.68      347.40      8.19 o
   4   2   9      452.28      403.05     13.99 o
   5   2   9        3.67        1.37      1.86 o
   6   2   9      187.83      191.77      6.11 o
   7   2   9        2.39        5.18      3.19 o
   8   2   9       13.14       17.21      1.40 o
   9   2   9        2.77        2.90      2.49 o
  10   2   9       12.06       10.37      4.01 o
 -12   3   9        4.23        5.20      1.22 o
 -11   3   9       11.69       15.00      1.69 o
 -10   3   9       41.46       38.92      1.39 o
  -9   3   9       35.24       37.48      1.34 o
  -8   3   9      216.42      207.06      6.54 o
  -7   3   9       63.08       58.45      2.91 o
  -6   3   9      420.28      416.98      8.73 o
  -5   3   9      631.32      599.34     18.52 o
  -4   3   9      657.63      660.88     18.68 o
  -3   3   9      388.59      413.26     12.31 o
  -2   3   9      385.41      418.65      8.59 o
  -1   3   9      105.44      109.70      2.13 o
   0   3   9        3.78        9.13      1.26 o
   1   3   9      292.21      290.72      7.50 o
   2   3   9      216.92      208.32      5.55 o
   3   3   9      421.20      389.19     10.58 o
   4   3   9        3.16        3.11      1.26 o
   5   3   9       99.08       84.97      1.89 o
   6   3   9        0.26        1.46      1.42 o
   7   3   9       73.25       72.99      5.02 o
   8   3   9       17.39       25.71      1.79 o
   9   3   9       23.57       27.08      1.49 o
  10   3   9        1.41       -0.45      2.16 o
 -11   4   9       27.29       25.87      1.11 o
 -10   4   9        1.23        3.48      0.83 o
  -9   4   9      121.01      112.92      3.70 o
  -8   4   9       31.57       27.44      1.05 o
  -7   4   9       71.35       67.79      1.90 o
  -6   4   9       43.08       34.92      0.90 o
  -5   4   9       86.79       91.77      3.74 o
  -4   4   9        1.82        6.45      1.20 o
  -3   4   9       23.52       25.21      1.65 o
  -2   4   9        0.10        0.10      1.05 o
  -1   4   9      188.05      165.48      4.22 o
   0   4   9      289.04      244.47      8.89 o
   1   4   9        0.18        0.92      1.14 o
   2   4   9      444.79      428.27     12.49 o
   3   4   9        6.02        9.92      1.11 o
   4   4   9      133.50      138.18      4.46 o
   5   4   9        1.55        0.82      1.06 o
   6   4   9       30.10       24.53      1.44 o
   7   4   9        3.26        6.39      1.71 o
   8   4   9       25.85       23.26      1.79 o
   9   4   9        7.36       11.35      1.82 o
  10   4   9        1.87        1.68      1.29 o
 -11   5   9        2.36        3.99      1.68 o
 -10   5   9        2.10        4.71      0.96 o
  -9   5   9        1.26        2.84      1.94 o
  -8   5   9        0.05       -0.91      0.91 o
  -7   5   9       14.38       12.62      1.02 o
  -6   5   9       49.39       51.01      1.76 o
  -5   5   9       18.49       16.96      1.76 o
  -4   5   9        2.62        1.81      1.92 o
  -3   5   9        6.03       12.44      0.99 o
  -2   5   9       57.24       51.91      1.17 o
  -1   5   9        1.51        0.74      1.38 o
   0   5   9        8.06        5.37      0.99 o
   1   5   9       47.66       36.90      5.40 o
   2   5   9      143.98      139.76     15.63 o
   3   5   9       14.15       14.43      2.47 o
   4   5   9        8.09        7.14      1.12 o
   5   5   9        2.46        2.10      1.02 o
   6   5   9        0.38        1.41      0.99 o
   7   5   9        0.13        0.11      1.55 o
   8   5   9        1.87        3.74      1.76 o
   9   5   9        0.97        2.78      4.30 o
  10   5   9        5.31        5.33      1.99 o
 -10   6   9        8.31        8.22      1.12 o
  -9   6   9       11.60       12.13      0.89 o
  -8   6   9       11.49       11.76      1.21 o
  -7   6   9       27.63       29.62      2.31 o
  -6   6   9       24.75       25.97      1.07 o
  -5   6   9        2.80        4.79      1.40 o
  -4   6   9       52.70       52.00      2.35 o
  -3   6   9      130.63      130.95      4.02 o
  -2   6   9        7.19       10.72      1.74 o
  -1   6   9       70.82       58.53      2.07 o
   0   6   9       20.53       13.63      1.92 o
   1   6   9       55.17       44.51      1.75 o
   2   6   9      161.52      156.71      3.80 o
   3   6   9       50.41       45.43      1.33 o
   4   6   9       49.12       64.65      3.20 o
   5   6   9        0.01        4.50      1.33 o
   6   6   9        6.91        7.22      1.87 o
   7   6   9        0.97        1.07      0.97 o
   8   6   9        3.16        4.38      1.33 o
   9   6   9        3.78        2.72      2.18 o
 -10   7   9        2.20        3.55      1.38 o
  -9   7   9        8.67       10.52      0.86 o
  -8   7   9       23.37       19.71      1.00 o
  -7   7   9        0.05        2.73      0.84 o
  -6   7   9       16.16       14.71      1.34 o
  -5   7   9       56.10       49.04      1.60 o
  -4   7   9       12.01       12.86      1.72 o
  -3   7   9       61.88       58.16      2.49 o
  -2   7   9       32.86       28.84      1.38 o
  -1   7   9        1.28        2.71      1.36 o
   0   7   9       41.44       33.14      1.94 o
   1   7   9       95.65       98.71      3.63 o
   2   7   9       83.31       62.73      4.34 o
   3   7   9       91.07       88.24      1.30 o
   4   7   9       10.62       13.62      1.65 o
   5   7   9       18.95       15.58      2.29 o
   6   7   9        0.08        1.67      1.26 o
   7   7   9        6.68        5.97      1.23 o
   8   7   9        1.70        2.98      1.31 o
  -9   8   9       18.45       15.06      1.79 o
  -8   8   9        1.01       -0.61      1.49 o
  -7   8   9       25.23       19.64      0.89 o
  -6   8   9        1.18        0.33      1.36 o
  -5   8   9        7.27       10.80      1.62 o
  -4   8   9        7.24        9.41      0.95 o
  -3   8   9        6.88        8.58      0.88 o
  -2   8   9       11.43       14.81      1.40 o
  -1   8   9        0.11        1.18      0.77 o
   0   8   9        6.57       10.93      0.97 o
   1   8   9       29.44       22.47      1.04 o
   2   8   9       82.74       71.33      1.45 o
   3   8   9        0.67        0.39      1.32 o
   4   8   9       22.46       25.68      1.26 o
   5   8   9        0.55       -0.37      1.40 o
   6   8   9        7.75       10.05      1.49 o
   7   8   9        0.00        2.47      1.72 o
   8   8   9       18.27       10.77      1.52 o
  -8   9   9        3.07        5.15      1.10 o
  -7   9   9        0.23        0.77      1.31 o
  -6   9   9        4.45        8.69      1.65 o
  -5   9   9       10.17       10.76      0.85 o
  -4   9   9       11.13       11.45      1.04 o
  -3   9   9       17.10       14.16      0.91 o
  -2   9   9       35.67       29.67      3.30 o
  -1   9   9        7.47        7.54      0.97 o
   0   9   9        0.72        2.18      1.29 o
   1   9   9       11.25        9.26      1.11 o
   2   9   9        0.81        1.40      1.72 o
   3   9   9        5.57        5.72      1.60 o
   4   9   9        1.90        4.95      1.96 o
   5   9   9        0.43        2.24      1.45 o
   6   9   9        0.27       -1.53      1.53 o
   7   9   9        3.07        1.44      2.28 o
  -7  10   9        0.27        1.55      1.18 o
  -6  10   9        3.50        3.00      1.09 o
  -5  10   9        0.00        4.32      1.03 o
  -4  10   9        4.87        6.22      0.91 o
  -3  10   9        2.83        5.01      0.87 o
  -2  10   9        0.00        2.09      2.23 o
  -1  10   9        0.57        1.59      1.62 o
   0  10   9        0.28       -0.70      0.86 o
   1  10   9        0.00        1.33      1.94 o
   2  10   9        2.70       -0.89      0.89 o
   3  10   9        3.48        6.02      1.99 o
   4  10   9        0.20        0.03      1.51 o
   5  10   9        0.00        0.77      1.54 o
  -5  11   9        4.08        4.31      1.90 o
  -4  11   9        0.75        3.10      2.02 o
  -3  11   9        1.96        2.59      1.61 o
  -2  11   9        0.05        0.11      0.88 o
  -1  11   9        0.39        1.60      1.32 o
   0  11   9        0.02        0.80      1.15 o
   1  11   9        6.18        3.73      2.06 o
   2  11   9        5.25        3.70      1.59 o
   3  11   9        0.08        5.63      1.17 o
   4  11   9        0.02       -0.93      1.36 o
  -2  12   9        1.26        1.03      0.84 o
  -1  12   9        0.00       -0.23      1.84 o
   0  12   9        0.68        1.89      1.19 o
 -12   0  10        1.18        2.42      1.51 o
 -11   0  10       22.31       15.26      3.87 o
 -10   0  10        5.45        9.11      1.20 o
  -9   0  10       49.49       40.87      1.44 o
  -8   0  10       23.01       15.80      1.91 o
  -7   0  10       29.59       31.28      2.69 o
  -6   0  10        2.79        1.56      2.95 o
  -5   0  10       54.33       60.62      2.82 o
  -4   0  10      182.52      173.24      4.08 o
  -3   0  10       39.84       41.31      1.41 o
  -2   0  10        0.01        5.60      1.36 o
  -1   0  10      587.06      673.09     34.93 o
   0   0  10        0.41        2.95      1.56 o
   1   0  10      351.18      316.37      7.15 o
   2   0  10       71.43       63.30      3.08 o
   3   0  10      340.61      325.13     28.01 o
   4   0  10       94.10       84.56      5.45 o
   5   0  10       11.22       20.48      2.45 o
   6   0  10       80.43       79.84      2.80 o
   7   0  10       76.05       76.03      2.69 o
   8   0  10        0.25       -2.37      2.37 o
   9   0  10       30.24       35.39      2.65 o
  10   0  10        3.73        2.65      2.57 o
 -12   1  10        0.06       -1.01      1.01 o
 -11   1  10        9.09       12.60      1.05 o
 -10   1  10       18.82       20.87      1.23 o
  -9   1  10        0.29        3.08      0.99 o
  -8   1  10       47.64       48.07      1.81 o
  -7   1  10        6.09        5.62      1.24 o
  -6   1  10      107.44      114.90      2.39 o
  -5   1  10      395.23      375.98      9.27 o
  -4   1  10      481.89      432.22     10.57 o
  -3   1  10       25.75       29.39      1.64 o
  -2   1  10      270.40      271.75      8.01 o
  -1   1  10       25.29       26.82      1.05 o
   0   1  10       61.81       56.59      2.10 o
   1   1  10        0.02        0.18      1.05 o
   2   1  10      358.32      360.07      7.43 o
   3   1  10        0.79        2.40      1.47 o
   4   1  10        0.28        1.23      1.37 o
   5   1  10       11.27       13.02      2.76 o
   6   1  10        0.03        0.90      1.72 o
   7   1  10        5.07        9.60      1.38 o
   8   1  10       28.45       32.17      2.20 o
   9   1  10        1.76        1.30      1.38 o
  10   1  10        8.66       13.05      1.90 o
 -12   2  10        4.58        4.15      1.43 o
 -11   2  10        7.62       10.03      1.42 o
 -10   2  10        1.05       -1.16      1.16 o
  -9   2  10        5.26        9.23      0.91 o
  -8   2  10        3.26        3.02      1.36 o
  -7   2  10        0.36        2.61      0.78 o
  -6   2  10        1.10        4.03      1.37 o
  -5   2  10      319.50      305.09      9.49 o
  -4   2  10      140.17      142.19      5.46 o
  -3   2  10      133.84      121.32      5.09 o
  -2   2  10       26.18       27.29      1.15 o
  -1   2  10      123.65      122.74     14.20 o
   0   2  10        1.31        7.88      1.19 o
   1   2  10      188.64      219.11      3.44 o
   2   2  10       38.48       39.00      1.60 o
   3   2  10       25.53       17.83      1.39 o
   4   2  10        0.04        0.60      1.38 o
   5   2  10        3.94        4.86      1.47 o
   6   2  10        0.31        2.67      1.38 o
   7   2  10        4.00        0.85      3.89 o
   8   2  10        0.21        3.94      1.69 o
   9   2  10        1.16        3.61      4.71 o
  10   2  10        0.03        0.70      4.61 o
 -11   3  10        1.91        2.55      0.97 o
 -10   3  10        4.07        5.78      1.87 o
  -9   3  10        3.01        4.80      1.31 o
  -8   3  10       23.59       24.09      1.93 o
  -7   3  10       38.18       31.70      0.95 o
  -6   3  10      130.03      128.49      5.13 o
  -5   3  10       16.72       18.60      0.92 o
  -4   3  10       14.12       15.89      0.97 o
  -3   3  10        0.31       -0.36      1.43 o
  -2   3  10        7.13        7.50      1.07 o
  -1   3  10        1.64        6.57      1.09 o
   0   3  10      270.94      280.94      7.95 o
   1   3  10        0.19        1.81      1.25 o
   2   3  10       16.33       12.85      1.23 o
   3   3  10      167.29      169.36      4.23 o
   4   3  10        3.42        1.79      1.29 o
   5   3  10        7.11        8.80      1.48 o
   6   3  10        0.86        1.87      1.87 o
   7   3  10        0.02        1.53      1.72 o
   8   3  10        1.01        4.47      4.17 o
   9   3  10        7.03        8.70      2.45 o
  10   3  10        8.46       13.43      7.18 o
 -11   4  10        4.55        4.94      1.18 o
 -10   4  10        1.98        1.55      1.03 o
  -9   4  10       14.31       21.16      1.42 o
  -8   4  10       11.98       15.71      1.29 o
  -7   4  10       66.15       74.06      1.98 o
  -6   4  10       49.34       46.38      2.13 o
  -5   4  10       35.09       40.07      1.20 o
  -4   4  10       91.56       91.85      4.30 o
  -3   4  10      598.10      578.79     16.96 o
  -2   4  10       27.65       24.69      1.19 o
  -1   4  10      218.00      227.27      6.11 o
   0   4  10       59.56       44.68      1.58 o
   1   4  10      203.31      206.78      6.17 o
   2   4  10       48.53       37.75      1.39 o
   3   4  10      424.44      439.30     12.86 o
   4   4  10        0.01       -0.12      1.09 o
   5   4  10        1.77        3.61      1.29 o
   6   4  10        9.64       11.39      1.57 o
   7   4  10        9.22        8.96      1.98 o
   8   4  10        0.91        7.46      2.10 o
   9   4  10       19.36       19.87      6.13 o
  10   4  10        0.02        1.93      1.56 o
 -11   5  10        0.00        3.35      1.09 o
 -10   5  10       15.52       15.21      1.31 o
  -9   5  10        2.78        5.46      0.82 o
  -8   5  10       22.38       29.45      1.96 o
  -7   5  10        7.44        7.82      1.00 o
  -6   5  10      111.10      112.71      3.35 o
  -5   5  10        7.63       10.66      2.33 o
  -4   5  10      319.06      328.03      7.56 o
  -3   5  10       42.91       45.01      2.10 o
  -2   5  10      239.22      244.18      5.31 o
  -1   5  10       18.50       14.60      1.11 o
   0   5  10       45.36       44.58      1.94 o
   1   5  10       62.50       53.78      1.85 o
   2   5  10      233.11      191.67      4.74 o
   3   5  10        3.73        2.24      1.37 o
   4   5  10       94.97       80.24      2.41 o
   5   5  10        1.19        2.76      1.44 o
   6   5  10        6.01        5.27      1.42 o
   7   5  10        9.15       11.01      1.40 o
   8   5  10       13.98       10.04      2.57 o
   9   5  10        0.51       -0.88      1.75 o
 -10   6  10        1.15        3.52      0.82 o
  -9   6  10       32.91       32.09      1.35 o
  -8   6  10        2.48        6.06      0.92 o
  -7   6  10       17.43       16.27      0.94 o
  -6   6  10        0.00       -1.07      1.07 o
  -5   6  10       24.29       28.49      2.58 o
  -4   6  10        0.02       -0.41      0.93 o
  -3   6  10       44.33       41.30      2.17 o
  -2   6  10        8.98        9.97      0.92 o
  -1   6  10        0.04       -0.63      1.00 o
   0   6  10        1.02        3.02      0.83 o
   1   6  10        7.13       10.03      1.16 o
   2   6  10       19.50       20.10      3.38 o
   3   6  10        3.26        2.93      0.84 o
   4   6  10        1.23        3.13      2.10 o
   5   6  10        4.38        3.48      0.99 o
   6   6  10        4.19        7.21      1.32 o
   7   6  10        2.13        2.54      1.28 o
   8   6  10       10.07       13.29      3.23 o
   9   6  10        9.70        2.41      1.95 o
 -10   7  10        2.39        0.91      1.09 o
  -9   7  10        1.47        1.42      0.77 o
  -8   7  10        4.47        7.09      1.08 o
  -7   7  10        0.00        4.76      2.52 o
  -6   7  10       14.02       14.62      1.07 o
  -5   7  10        6.96        9.65      1.08 o
  -4   7  10       17.65       17.63      1.20 o
  -3   7  10        2.26        2.85      1.27 o
  -2   7  10        6.39        6.69      1.50 o
  -1   7  10        0.01        1.52      2.08 o
   0   7  10        1.26        2.79      1.00 o
   1   7  10        7.80        6.89      0.99 o
   2   7  10        5.92        6.06      1.26 o
   3   7  10        0.07        1.11      1.91 o
   4   7  10        0.16        3.27      1.69 o
   5   7  10        5.34        9.02      2.21 o
   6   7  10        0.38        1.61      1.10 o
   7   7  10        0.02        0.68      1.11 o
   8   7  10        0.74       -0.91      1.80 o
  -9   8  10        0.23        3.03      2.30 o
  -8   8  10        1.16        3.62      1.03 o
  -7   8  10        2.28        3.25      1.47 o
  -6   8  10        1.13        4.63      0.98 o
  -5   8  10       26.23       24.41      1.12 o
  -4   8  10        2.08        4.46      0.87 o
  -3   8  10        8.99        9.08      0.83 o
  -2   8  10        1.53        3.34      1.08 o
  -1   8  10       13.10       12.04      1.37 o
   0   8  10        1.43        2.74      0.83 o
   1   8  10       15.72       15.09      1.53 o
   2   8  10        3.00        5.00      1.31 o
   3   8  10        3.11        6.45      1.21 o
   4   8  10        4.32        6.07      1.44 o
   5   8  10        3.97        8.05      2.49 o
   6   8  10        1.06        3.14      1.27 o
   7   8  10        0.78       -0.70      1.20 o
  -8   9  10        1.65        5.82      1.11 o
  -7   9  10        5.51        6.73      0.91 o
  -6   9  10        0.42        1.91      0.95 o
  -5   9  10        0.00       -1.95      1.99 o
  -4   9  10       18.03       20.16      1.04 o
  -3   9  10       12.90       12.57      1.37 o
  -2   9  10       11.64       12.26      1.58 o
  -1   9  10        0.22        0.15      0.79 o
   0   9  10        0.76        4.25      1.24 o
   1   9  10       13.68       15.34      0.89 o
   2   9  10       35.46       37.54      3.32 o
   3   9  10        1.32        2.40      1.10 o
   4   9  10        8.75        8.90      1.72 o
   5   9  10        3.99        3.36      1.48 o
   6   9  10        0.95       -2.33      2.33 o
  -7  10  10        4.23        1.09      2.69 o
  -6  10  10        3.35        3.25      1.86 o
  -5  10  10       19.17       19.97      2.22 o
  -4  10  10        0.04        1.15      1.59 o
  -3  10  10       17.04       19.90      1.32 o
  -2  10  10        0.22        0.88      0.87 o
  -1  10  10        9.93       12.76      1.66 o
   0  10  10        0.32        1.35      1.90 o
   1  10  10       13.61       16.00      1.12 o
   2  10  10        0.47        3.85      1.20 o
   3  10  10        2.09        1.11      2.03 o
   4  10  10        4.37        7.14      1.74 o
   5  10  10        0.30        1.40      1.57 o
  -5  11  10        1.98        1.80      1.66 o
  -4  11  10        3.27        4.00      0.84 o
  -3  11  10        0.48        3.03      1.30 o
  -2  11  10        7.18        4.68      1.15 o
  -1  11  10        2.22        5.95      0.85 o
   0  11  10        7.33        9.46      2.05 o
   1  11  10        0.29        0.26      1.47 o
   2  11  10        5.06        8.19      1.99 o
   3  11  10        0.00        1.08      1.20 o
 -12   1  11        3.54        1.26      1.04 o
 -11   1  11        1.67        4.26      2.77 o
 -10   1  11        0.01        3.25      1.25 o
  -9   1  11        8.03        8.15      0.76 o
  -8   1  11        0.50        1.91      1.15 o
  -7   1  11       40.08       42.51      2.05 o
  -6   1  11       55.73       53.47      1.99 o
  -5   1  11        0.75        2.31      0.91 o
  -4   1  11      668.35      646.72     17.50 o
  -3   1  11       75.65       85.02      2.07 o
  -2   1  11      279.49      346.83     10.31 o
  -1   1  11        1.23        1.37      1.07 o
   0   1  11      307.27      353.66      6.05 o
   1   1  11       13.47       18.25      4.33 o
   2   1  11      168.66      156.45      2.86 o
   3   1  11       30.53       33.55      1.66 o
   4   1  11        6.50        4.16      1.31 o
   5   1  11        0.57        2.25      1.72 o
   6   1  11       13.07       17.75      4.18 o
   7   1  11        0.64       -0.18      4.03 o
   8   1  11        7.68       13.62      1.56 o
   9   1  11        0.11       -1.37      3.08 o
  10   1  11        6.24        6.10      1.97 o
 -11   2  11       30.40       28.07      1.43 o
 -10   2  11       28.15       30.40      2.30 o
  -9   2  11       18.75       20.75      1.01 o
  -8   2  11       70.09       71.07      1.89 o
  -7   2  11        1.38        0.84      0.72 o
  -6   2  11      240.78      236.43      5.87 o
  -5   2  11       14.65       21.14      1.20 o
  -4   2  11      107.25      115.68      3.47 o
  -3   2  11      188.31      185.30      4.64 o
  -2   2  11        2.98        3.75      1.11 o
  -1   2  11        2.42        1.95      1.37 o
   0   2  11       45.43       43.12      2.34 o
   1   2  11      206.39      188.50      7.24 o
   2   2  11       18.35       16.87      1.30 o
   3   2  11      523.19      461.21     12.25 o
   4   2  11       40.07       45.20      1.48 o
   5   2  11       86.02       77.99      4.19 o
   6   2  11        3.06       -0.08      1.68 o
   7   2  11       51.54       48.52      1.55 o
   8   2  11        3.96        3.56      1.40 o
   9   2  11       25.98       32.82      3.46 o
  10   2  11        1.95        6.79      1.91 o
 -11   3  11       12.58       13.38      1.08 o
 -10   3  11        8.62        9.74      1.13 o
  -9   3  11       58.11       50.55      1.30 o
  -8   3  11        3.15        7.82      1.04 o
  -7   3  11      102.67      104.11      2.87 o
  -6   3  11       13.56       15.73      1.36 o
  -5   3  11        0.38        3.50      0.98 o
  -4   3  11      235.66      219.53      5.74 o
  -3   3  11      167.42      166.50      5.38 o
  -2   3  11      163.90      154.18      3.31 o
  -1   3  11      231.39      203.59      6.86 o
   0   3  11      319.76      291.93      6.37 o
   1   3  11      246.40      209.02      3.05 o
   2   3  11      907.51      872.40     12.27 o
   3   3  11      229.13      204.29      5.29 o
   4   3  11      129.77      118.23      2.37 o
   5   3  11       11.55       15.41      1.56 o
   6   3  11       13.48        9.42      2.41 o
   7   3  11        3.46       -0.61      1.65 o
   8   3  11       21.72       19.97      1.80 o
   9   3  11        2.89        4.50      2.78 o
  10   3  11        4.80        7.71      3.06 o
 -11   4  11        2.82        2.95      1.21 o
 -10   4  11       13.85       13.03      1.68 o
  -9   4  11        1.53        4.22      1.80 o
  -8   4  11      158.02      141.83      6.23 o
  -7   4  11        5.30        5.65      1.60 o
  -6   4  11       21.92       20.69      1.60 o
  -5   4  11       79.40       72.78      3.60 o
  -4   4  11       84.04       84.88      1.47 o
  -3   4  11       12.61        9.81      2.57 o
  -2   4  11      205.62      183.33      3.81 o
  -1   4  11        3.56        9.55      1.14 o
   0   4  11      116.65      103.28      2.25 o
   1   4  11      309.37      319.71      4.92 o
   2   4  11       41.65       46.82      1.39 o
   3   4  11       10.89       10.00      1.10 o
   4   4  11        2.96        3.15      1.10 o
   5   4  11        1.21        2.14      1.11 o
   6   4  11        1.73       -0.43      1.29 o
   7   4  11       10.00       10.82      2.41 o
   8   4  11        1.37        2.34      3.52 o
   9   4  11        6.31        6.34      1.55 o
 -11   5  11        0.29        0.90      2.69 o
 -10   5  11        2.77        3.92      1.28 o
  -9   5  11        0.18        2.21      1.25 o
  -8   5  11        8.50       12.54      1.10 o
  -7   5  11        2.87        5.95      1.17 o
  -6   5  11        8.80        7.48      1.60 o
  -5   5  11        0.45        3.69      0.97 o
  -4   5  11       15.43       19.06      2.05 o
  -3   5  11        0.02       -1.57      1.57 o
  -2   5  11        1.51        4.22      1.13 o
  -1   5  11        0.18        1.99      0.97 o
   0   5  11       26.18       28.25      1.08 o
   1   5  11       36.30       29.10      1.41 o
   2   5  11        0.36        4.68      1.45 o
   3   5  11        0.23        0.18      0.97 o
   4   5  11        0.04        1.14      0.96 o
   5   5  11        1.21        0.36      1.12 o
   6   5  11        0.04        0.20      1.27 o
   7   5  11        0.82        4.60      2.83 o
   8   5  11        4.22        5.35      1.52 o
   9   5  11        0.44        4.03      2.37 o
 -10   6  11        4.06        4.95      0.88 o
  -9   6  11        0.38       -0.55      1.53 o
  -8   6  11       30.93       31.31      0.98 o
  -7   6  11        8.49       12.94      1.06 o
  -6   6  11       19.67       19.20      2.80 o
  -5   6  11        8.55       10.29      1.41 o
  -4   6  11        1.12        1.93      1.39 o
  -3   6  11        7.62       14.97      1.20 o
  -2   6  11       16.98       18.12      1.01 o
  -1   6  11        5.02       11.03      0.85 o
   0   6  11       37.21       36.28      1.18 o
   1   6  11       20.08       24.82      2.14 o
   2   6  11       12.48       21.88      1.11 o
   3   6  11       52.70       56.39      1.43 o
   4   6  11        8.34        8.91      1.30 o
   5   6  11        1.21        1.59      1.15 o
   6   6  11        3.85        4.53      1.28 o
   7   6  11        0.94        2.44      1.36 o
   8   6  11        2.26        2.58      1.56 o
  -9   7  11        8.05        9.91      0.88 o
  -8   7  11        2.84        6.08      1.04 o
  -7   7  11       17.92       19.73      1.60 o
  -6   7  11       11.36       12.29      0.98 o
  -5   7  11       23.14       23.89      1.31 o
  -4   7  11       20.18       24.76      1.92 o
  -3   7  11        0.25        1.35      0.88 o
  -2   7  11       32.31       34.75      0.87 o
  -1   7  11       21.33       21.45      1.67 o
   0   7  11       14.98       21.51      1.37 o
   1   7  11        7.34        8.90      0.89 o
   2   7  11       62.08       60.65      2.98 o
   3   7  11        0.49        1.95      1.06 o
   4   7  11       27.79       26.22      1.04 o
   5   7  11        2.74        3.24      1.10 o
   6   7  11        1.18        1.71      1.24 o
   7   7  11        0.52        1.40      1.06 o
   8   7  11        7.69        5.83      1.89 o
  -8   8  11       16.28       15.02      1.03 o
  -7   8  11        2.16        0.84      1.86 o
  -6   8  11        0.23        0.91      1.10 o
  -5   8  11       17.23       15.13      0.85 o
  -4   8  11        5.70        6.88      1.46 o
  -3   8  11       37.04       31.69      1.59 o
  -2   8  11       46.27       39.60      2.59 o
  -1   8  11       11.93       10.70      0.97 o
   0   8  11        7.14        6.08      0.91 o
   1   8  11       61.40       58.07      2.41 o
   2   8  11        4.08        2.92      1.16 o
   3   8  11       21.12       23.43      3.74 o
   4   8  11        0.18        1.14      0.81 o
   5   8  11        3.18        4.73      1.25 o
   6   8  11        0.02        1.48      1.15 o
   7   8  11        3.32        2.51      1.50 o
  -7   9  11        2.24       -0.85      0.85 o
  -6   9  11        0.01       -1.50      1.50 o
  -5   9  11        1.35        3.30      1.40 o
  -4   9  11        0.58        5.33      1.91 o
  -3   9  11        0.27        1.31      0.80 o
  -2   9  11       10.01       11.82      1.56 o
  -1   9  11        2.80        1.33      0.81 o
   0   9  11        9.01        7.37      0.77 o
   1   9  11        0.77        2.54      1.30 o
   2   9  11       10.32        7.46      1.70 o
   3   9  11        3.34        5.65      1.56 o
   4   9  11        8.15        7.10      2.70 o
   5   9  11        5.29        3.54      1.43 o
   6   9  11        2.35        1.11      1.20 o
  -6  10  11        7.24        4.29      1.04 o
  -5  10  11        3.25        1.63      1.76 o
  -4  10  11        4.93        3.37      1.09 o
  -3  10  11        1.59        0.80      1.27 o
  -2  10  11        0.83        2.60      0.86 o
  -1  10  11        0.16        3.68      2.06 o
   0  10  11        0.00       -0.09      1.86 o
   1  10  11        4.77        4.76      0.97 o
   2  10  11        0.57       -0.05      0.89 o
   3  10  11        0.16       -0.90      0.90 o
   4  10  11        2.39        2.49      1.08 o
   5  10  11        0.02        3.58      2.76 o
  -4  11  11        0.78       -0.57      1.91 o
  -3  11  11        0.75        2.47      2.10 o
  -2  11  11        0.60        2.94      1.69 o
  -1  11  11        0.22        2.01      1.73 o
   0  11  11        0.03        3.33      2.09 o
   1  11  11        1.09        1.44      1.15 o
   2  11  11        3.20        2.13      0.89 o
 -11   0  12       43.41       37.53      1.76 o
 -10   0  12       47.33       50.50      2.98 o
  -9   0  12       10.89        9.59      1.83 o
  -8   0  12      100.23      100.27      5.65 o
  -7   0  12       17.74       19.42      1.39 o
  -6   0  12      103.68      102.99      5.13 o
  -5   0  12      141.16      136.90      2.56 o
  -4   0  12      527.43      496.04     15.01 o
  -3   0  12        0.12        3.42      1.45 o
  -2   0  12        5.00        3.66      1.44 o
  -1   0  12       22.53       22.11      1.73 o
   0   0  12       61.20       57.30      1.72 o
   1   0  12      133.11      152.40      5.77 o
   2   0  12       83.28       98.67      4.24 o
   3   0  12      119.21      119.09      9.79 o
   4   0  12        0.41       -1.94      1.94 o
   5   0  12       23.68       17.36      3.00 o
   6   0  12        0.35        4.90      2.34 o
   7   0  12       10.18        8.06      2.41 o
   8   0  12       33.88       20.05      1.87 o
   9   0  12        7.16        7.12      2.69 o
  10   0  12       10.96       11.37      2.76 o
 -11   1  12        0.83        0.35      0.97 o
 -10   1  12        0.15       -0.25      0.82 o
  -9   1  12       32.96       31.55      1.69 o
  -8   1  12        5.51        9.84      1.59 o
  -7   1  12      109.78      105.95      3.91 o
  -6   1  12        0.17       -0.73      0.73 o
  -5   1  12        8.15       12.41      0.83 o
  -4   1  12      271.77      245.04      4.93 o
  -3   1  12      101.31       93.81      2.68 o
  -2   1  12       15.33       15.44      1.02 o
  -1   1  12       88.74       89.49      1.93 o
   0   1  12       15.17       16.50      1.29 o
   1   1  12       70.11       61.18      9.44 o
   2   1  12      340.99      314.95      5.35 o
   3   1  12      262.65      285.61      9.84 o
   4   1  12        3.82        3.63      1.24 o
   5   1  12        0.41        3.17      1.67 o
   6   1  12        1.70       -0.11      1.93 o
   7   1  12       20.13       18.25      1.49 o
   8   1  12        2.35        2.43      1.97 o
   9   1  12       14.68       14.97      1.87 o
  10   1  12        0.14        3.11      2.76 o
 -11   2  12        0.02       -0.54      1.78 o
 -10   2  12        9.32       12.29      1.03 o
  -9   2  12        0.25        1.52      1.19 o
  -8   2  12       38.66       34.73      1.83 o
  -7   2  12        8.75        9.89      0.95 o
  -6   2  12        4.12        5.31      0.75 o
  -5   2  12        8.87       10.34      1.96 o
  -4   2  12      105.43      114.85      1.71 o
  -3   2  12       39.72       40.36      1.36 o
  -2   2  12        0.62        1.46      0.99 o
  -1   2  12      116.93      131.71     15.68 o
   0   2  12       31.52       43.63      2.21 o
   1   2  12        6.75        4.28      1.51 o
   2   2  12       18.19       13.02      1.47 o
   3   2  12       38.93       38.71      1.33 o
   4   2  12        0.00        1.54      1.26 o
   5   2  12        0.10       -0.05      1.42 o
   6   2  12        1.23        1.12      1.71 o
   7   2  12        5.23       11.15      1.75 o
   8   2  12        4.36        6.09      2.32 o
   9   2  12        0.18        2.79      1.53 o
 -11   3  12        0.25        3.02      1.01 o
 -10   3  12       10.95       13.95      1.05 o
  -9   3  12        3.24        2.80      1.08 o
  -8   3  12        1.15        2.33      1.40 o
  -7   3  12       41.50       39.09      1.73 o
  -6   3  12       26.59       24.07      1.19 o
  -5   3  12        0.71        1.36      1.19 o
  -4   3  12       60.92       59.09      2.80 o
  -3   3  12        1.03        4.58      0.95 o
  -2   3  12        8.32        7.27      1.12 o
  -1   3  12       68.97       65.65      1.43 o
   0   3  12        6.59        7.96      1.75 o
   1   3  12      261.08      242.96      2.73 o
   2   3  12       74.78       59.64      2.51 o
   3   3  12       30.63       31.32      1.17 o
   4   3  12       14.42       13.16      1.24 o
   5   3  12        0.10        0.01      1.38 o
   6   3  12        0.36        0.68      4.89 o
   7   3  12        8.07       10.94      2.98 o
   8   3  12        0.39        1.53      1.44 o
   9   3  12        0.94        1.05      2.04 o
 -11   4  12        0.60        1.38      1.08 o
 -10   4  12       20.13       17.73      1.24 o
  -9   4  12        0.26        1.01      1.02 o
  -8   4  12       93.35       98.75      3.08 o
  -7   4  12        0.31        2.37      2.11 o
  -6   4  12      196.69      198.15      4.75 o
  -5   4  12        1.99        2.54      1.51 o
  -4   4  12       55.94       64.25      1.72 o
  -3   4  12        1.78        3.31      1.00 o
  -2   4  12       23.76       27.22      1.54 o
  -1   4  12       69.87       67.02      1.70 o
   0   4  12       17.86       14.55      1.06 o
   1   4  12       28.63       33.62      1.31 o
   2   4  12        0.13        1.44      1.06 o
   3   4  12       49.09       44.75      1.43 o
   4   4  12       27.39       25.59      1.13 o
   5   4  12        3.25        4.28      1.13 o
   6   4  12        9.37       11.81      1.42 o
   7   4  12        2.01        4.50      3.25 o
   8   4  12        9.41        9.42      1.50 o
   9   4  12        6.81        3.59      1.60 o
 -10   5  12        0.81        2.35      0.86 o
  -9   5  12       17.46       19.49      1.40 o
  -8   5  12        4.93        3.55      1.41 o
  -7   5  12        9.00       14.50      2.03 o
  -6   5  12        9.59       13.74      1.25 o
  -5   5  12      106.69      102.25      2.78 o
  -4   5  12        1.65        9.30      3.25 o
  -3   5  12       91.40       92.20      3.31 o
  -2   5  12        2.70        3.16      0.93 o
  -1   5  12       23.62       19.19      1.03 o
   0   5  12       12.12       16.77      0.94 o
   1   5  12       18.48       22.26      1.23 o
   2   5  12       16.08       24.34      1.46 o
   3   5  12       26.59       27.70      1.44 o
   4   5  12       12.52       16.13      1.10 o
   5   5  12       20.28       26.14      1.23 o
   6   5  12        0.53        1.76      1.38 o
   7   5  12        8.67        9.81      1.88 o
   8   5  12        2.48        4.13      2.74 o
 -10   6  12        0.02        0.35      1.13 o
  -9   6  12        3.26        6.28      1.34 o
  -8   6  12       18.65       19.70      0.98 o
  -7   6  12        0.77        2.53      1.66 o
  -6   6  12        4.45        6.21      1.63 o
  -5   6  12        0.01        2.08      1.85 o
  -4   6  12        4.78        6.01      0.96 o
  -3   6  12       30.29       34.47      3.09 o
  -2   6  12       95.58       78.48      1.87 o
  -1   6  12        7.84        6.46      1.00 o
   0   6  12       14.77       14.87      1.02 o
   1   6  12       34.05       40.90      1.27 o
   2   6  12       18.28       21.47      1.10 o
   3   6  12       11.54       12.90      1.08 o
   4   6  12       16.35       14.97      1.62 o
   5   6  12        0.16        0.16      1.23 o
   6   6  12        0.20        0.82      1.33 o
   7   6  12        2.23        1.10      1.68 o
   8   6  12        2.10        6.93      2.69 o
  -9   7  12        1.95        4.32      1.15 o
  -8   7  12        0.30        1.03      1.47 o
  -7   7  12        0.17        1.12      1.51 o
  -6   7  12       12.30       13.85      0.81 o
  -5   7  12        0.05       -0.46      1.58 o
  -4   7  12        2.74       -0.68      2.09 o
  -3   7  12        7.74       11.38      1.79 o
  -2   7  12        3.53        5.94      0.76 o
  -1   7  12        3.84        6.62      1.53 o
   0   7  12        3.11        5.30      1.39 o
   1   7  12        1.83        2.77      0.83 o
   2   7  12        0.01       -0.90      0.90 o
   3   7  12        0.35        2.86      0.97 o
   4   7  12        2.62        4.72      1.15 o
   5   7  12        2.07        2.87      1.42 o
   6   7  12        0.06        1.06      1.66 o
   7   7  12        0.00        0.16      1.72 o
  -8   8  12        0.09        1.12      0.87 o
  -7   8  12        3.83        3.65      1.04 o
  -6   8  12        0.17        0.48      1.16 o
  -5   8  12        1.19        4.35      1.92 o
  -4   8  12        1.63        2.26      1.22 o
  -3   8  12        0.98       -0.72      1.22 o
  -2   8  12        1.75        2.57      0.80 o
  -1   8  12        0.31        4.84      0.85 o
   0   8  12        3.68        4.06      1.06 o
   1   8  12        5.28        8.26      1.05 o
   2   8  12       20.20       20.04      2.02 o
   3   8  12        0.21        0.46      1.15 o
   4   8  12        1.09        1.76      1.08 o
   5   8  12        1.47        2.60      1.33 o
   6   8  12        1.11        1.18      1.38 o
  -7   9  12        2.92        2.53      1.50 o
  -6   9  12        0.25        3.55      0.90 o
  -5   9  12       20.37       21.26      1.46 o
  -4   9  12        0.43       -0.20      0.88 o
  -3   9  12       12.72       16.85      0.83 o
  -2   9  12        1.52        5.32      1.47 o
  -1   9  12        3.51        6.31      1.00 o
   0   9  12        0.14        3.62      1.31 o
   1   9  12        2.80        5.87      1.29 o
   2   9  12        1.63        3.64      0.94 o
   3   9  12        3.46        3.78      1.03 o
   4   9  12        4.08        4.88      1.21 o
   5   9  12        3.34        1.77      1.34 o
  -6  10  12        1.55        3.75      4.87 o
  -5  10  12        2.01        2.54      1.19 o
  -4  10  12        8.36        5.72      0.83 o
  -3  10  12        0.22        0.60      1.02 o
  -2  10  12       16.77       16.74      1.60 o
  -1  10  12        0.39        4.04      1.58 o
   0  10  12        3.59        6.03      1.42 o
   1  10  12        6.96        8.79      1.68 o
   2  10  12       15.10       15.28      1.93 o
   3  10  12        0.79        3.81      1.00 o
   4  10  12        2.75        2.05      1.12 o
  -3  11  12        0.85        4.33      1.77 o
  -2  11  12        2.24        5.52      1.92 o
  -1  11  12        1.00        3.10      1.03 o
   0  11  12        0.01        2.94      0.87 o
   1  11  12        0.88        2.69      2.18 o
 -11   1  13        7.49        5.49      1.07 o
 -10   1  13        5.30        5.16      1.13 o
  -9   1  13        2.21        5.24      1.13 o
  -8   1  13        8.99       10.82      1.08 o
  -7   1  13        3.75        4.37      1.47 o
  -6   1  13       34.13       33.16      0.84 o
  -5   1  13        5.21        5.54      0.89 o
  -4   1  13        6.93        4.24      0.89 o
  -3   1  13        6.05        5.42      0.86 o
  -2   1  13       40.68       48.99      1.97 o
  -1   1  13       45.68       33.61      1.06 o
   0   1  13       24.43       20.49      1.01 o
   1   1  13      119.52       92.02     15.19 o
   2   1  13       12.06       16.23      1.27 o
   3   1  13      265.66      271.81      7.73 o
   4   1  13        7.88       11.51      1.46 o
   5   1  13       25.21       34.36      1.76 o
   6   1  13        0.15        3.65      3.85 o
   7   1  13       20.59       24.44      2.24 o
   8   1  13        0.09        5.04      1.78 o
   9   1  13        9.26        6.69      2.26 o
 -11   2  13        0.04        0.27      2.16 o
 -10   2  13       14.33       14.93      1.27 o
  -9   2  13        3.01        4.10      1.39 o
  -8   2  13       33.35       34.73      3.74 o
  -7   2  13       20.77       22.70      0.99 o
  -6   2  13       46.99       42.65      1.25 o
  -5   2  13       14.66       20.85      0.81 o
  -4   2  13      568.14      578.75     14.07 o
  -3   2  13      187.87      182.86      5.22 o
  -2   2  13      221.56      202.89     24.01 o
  -1   2  13      139.78      136.80      3.06 o
   0   2  13      104.74      110.91      2.36 o
   1   2  13       79.68       72.82      2.57 o
   2   2  13       69.09       64.10      1.62 o
   3   2  13       60.72       54.59      1.52 o
   4   2  13        6.37        5.16      1.24 o
   5   2  13        5.56       10.09      1.44 o
   6   2  13       13.64       15.77      1.25 o
   7   2  13        0.04        0.29      3.78 o
   8   2  13       19.56       21.54      3.23 o
   9   2  13        0.60        5.08      1.56 o
 -11   3  13        2.27        2.53      1.27 o
 -10   3  13       21.39       17.72      1.57 o
  -9   3  13        0.26        1.99      1.26 o
  -8   3  13      116.05      109.58      1.35 o
  -7   3  13        0.21       -1.20      1.44 o
  -6   3  13      103.18      101.18      3.19 o
  -5   3  13        8.41       10.00      0.78 o
  -4   3  13       12.60       12.17      1.02 o
  -3   3  13       94.93      101.32      1.64 o
  -2   3  13      269.10      251.51      4.74 o
  -1   3  13       66.15       82.77      2.20 o
   0   3  13      115.58      121.31      3.98 o
   1   3  13       68.13       61.97      1.71 o
   2   3  13       11.84       15.96      1.44 o
   3   3  13      117.38       99.98      2.37 o
   4   3  13       27.17       22.48      1.32 o
   5   3  13        2.30        0.86      1.07 o
   6   3  13        4.46        0.84      3.83 o
   7   3  13       15.72       17.89      3.62 o
   8   3  13        0.49       -0.43      5.37 o
   9   3  13       16.68       19.37      4.54 o
 -10   4  13        3.22       -0.27      0.86 o
  -9   4  13       15.76       16.63      0.90 o
  -8   4  13        1.90        2.70      0.88 o
  -7   4  13       29.72       24.19      1.16 o
  -6   4  13        2.97        1.16      0.94 o
  -5   4  13        4.60        6.33      0.91 o
  -4   4  13        0.02        0.64      1.04 o
  -3   4  13       28.17       25.02      1.12 o
  -2   4  13        0.35        0.05      2.48 o
  -1   4  13      323.78      312.99      7.15 o
   0   4  13        2.57        3.96      1.20 o
   1   4  13       30.02       24.64      1.27 o
   2   4  13       79.00       65.92      1.46 o
   3   4  13        2.69        3.44      1.37 o
   4   4  13        7.10        7.16      1.12 o
   5   4  13        5.85        5.25      1.22 o
   6   4  13        0.05        2.34      1.64 o
   7   4  13        0.22        3.41      1.22 o
   8   4  13        9.20        7.93      1.55 o
 -10   5  13        3.49        5.05      1.09 o
  -9   5  13        1.93        2.67      0.89 o
  -8   5  13        0.06        0.68      1.15 o
  -7   5  13        4.61        8.84      1.02 o
  -6   5  13        2.99        8.85      1.61 o
  -5   5  13        1.74        1.17      1.85 o
  -4   5  13        1.70        6.73      1.68 o
  -3   5  13        0.95        1.59      1.61 o
  -2   5  13        4.74        3.41      1.00 o
  -1   5  13        3.99        2.82      1.27 o
   0   5  13       12.05       18.06      1.23 o
   1   5  13        1.70        5.31      1.12 o
   2   5  13        0.20       -0.71      1.07 o
   3   5  13        0.13        1.16      1.16 o
   4   5  13        0.13       -0.83      1.15 o
   5   5  13        0.57        1.86      1.13 o
   6   5  13        0.11        0.20      1.60 o
   7   5  13        0.13        1.68      2.02 o
   8   5  13        0.85        0.32      2.49 o
  -9   6  13        3.00        7.76      1.49 o
  -8   6  13        5.99        9.93      1.07 o
  -7   6  13        7.39       10.17      1.34 o
  -6   6  13       19.30       26.12      1.83 o
  -5   6  13        0.81        2.67      0.93 o
  -4   6  13        5.26        7.03      1.06 o
  -3   6  13        4.30        4.32      1.19 o
  -2   6  13        0.90        4.99      0.92 o
  -1   6  13       35.88       31.30      2.15 o
   0   6  13        7.61       10.35      1.01 o
   1   6  13       15.11       15.99      1.31 o
   2   6  13       12.29       12.69      1.02 o
   3   6  13        0.03       -0.52      1.06 o
   4   6  13        0.29        2.25      1.24 o
   5   6  13        0.35        2.65      1.21 o
   6   6  13        0.01        0.57      1.43 o
   7   6  13        0.53       -0.57      2.37 o
  -9   7  13        5.31        5.37      0.84 o
  -8   7  13        7.58        5.51      0.79 o
  -7   7  13        1.49        3.23      1.48 o
  -6   7  13        0.00        2.03      0.86 o
  -5   7  13       27.53       25.81      1.21 o
  -4   7  13        5.77        6.38      1.70 o
  -3   7  13       14.68       14.92      0.96 o
  -2   7  13       12.63       13.70      1.37 o
  -1   7  13       10.97       10.36      1.00 o
   0   7  13        5.02       10.52      0.97 o
   1   7  13       49.33       54.73      1.25 o
   2   7  13        6.80        8.28      0.93 o
   3   7  13        8.23       12.37      1.30 o
   4   7  13        0.26       -1.12      1.12 o
   5   7  13        4.73        6.86      1.28 o
   6   7  13        0.20        0.73      1.69 o
   7   7  13        4.09        3.49      2.15 o
  -8   8  13        2.67        1.75      0.81 o
  -7   8  13        9.20       10.73      1.28 o
  -6   8  13        5.33        3.92      2.24 o
  -5   8  13        2.79        4.83      2.24 o
  -4   8  13        3.16        3.49      1.13 o
  -3   8  13        0.69        1.02      0.83 o
  -2   8  13       28.34       28.27      1.31 o
  -1   8  13       25.02       20.65      1.09 o
   0   8  13       11.03       11.13      0.82 o
   1   8  13        1.11        0.86      1.00 o
   2   8  13       24.59       24.15      1.21 o
   3   8  13        1.02       -1.01      1.70 o
   4   8  13       11.91       10.23      2.39 o
   5   8  13        4.22        7.25      1.76 o
   6   8  13        1.61        0.60      1.65 o
  -7   9  13        0.31        4.69      1.56 o
  -6   9  13        2.43        4.64      0.91 o
  -5   9  13        3.15        4.92      1.86 o
  -4   9  13        4.77        4.39      1.13 o
  -3   9  13        3.58        5.06      0.88 o
  -2   9  13        5.72        5.17      0.98 o
  -1   9  13        2.27        7.03      1.75 o
   0   9  13        0.72        1.91      0.91 o
   1   9  13        2.05        1.33      1.48 o
   2   9  13        2.69        6.29      1.75 o
   3   9  13        0.13       -0.90      1.05 o
   4   9  13        1.15       -0.11      1.09 o
   5   9  13        0.72        1.70      1.67 o
  -5  10  13        2.19        0.18      1.49 o
  -4  10  13        0.06        1.34      1.74 o
  -3  10  13        5.75       10.13      1.36 o
  -2  10  13        0.26        0.01      0.85 o
  -1  10  13        0.79        1.63      1.60 o
   0  10  13        0.24        0.04      0.90 o
   1  10  13        1.87        4.00      1.40 o
   2  10  13        2.17        4.96      1.93 o
   3  10  13        1.32        3.09      1.56 o
 -11   0  14        1.23        2.36      1.91 o
 -10   0  14        0.10       -0.31      1.27 o
  -9   0  14       68.68       62.96      3.77 o
  -8   0  14       24.64       23.51      2.94 o
  -7   0  14      136.84      127.05      7.13 o
  -6   0  14       40.66       33.66      2.76 o
  -5   0  14        0.47        0.81      1.39 o
  -4   0  14      548.85      532.97     17.85 o
  -3   0  14      328.45      303.45      7.20 o
  -2   0  14       39.72       39.71      2.16 o
  -1   0  14      206.81      199.26      2.27 o
   0   0  14       34.95       25.14      1.79 o
   1   0  14      102.71      101.10      2.96 o
   2   0  14      238.55      191.10     50.77 o
   3   0  14      176.68      156.93     10.08 o
   4   0  14        5.23        3.30      1.72 o
   5   0  14        8.14       12.22      2.41 o
   6   0  14        0.01       -1.52      2.49 o
   7   0  14        9.08        6.50      2.57 o
   8   0  14        5.94        4.17      2.65 o
   9   0  14        4.45       -0.74      2.80 o
 -11   1  14        0.28        3.12      1.07 o
 -10   1  14       18.17       17.79      0.91 o
  -9   1  14        0.00       -0.13      0.90 o
  -8   1  14      101.25       92.16      3.36 o
  -7   1  14        0.58        4.05      1.01 o
  -6   1  14      126.19      118.91      1.78 o
  -5   1  14        1.43        1.82      0.94 o
  -4   1  14        4.13        6.49      1.06 o
  -3   1  14        1.83        2.33      0.96 o
  -2   1  14       57.44       54.16      1.46 o
  -1   1  14        0.19        1.53      1.05 o
   0   1  14       55.71       47.44      2.74 o
   1   1  14       22.73       18.78      1.32 o
   2   1  14        0.48        3.40      1.31 o
   3   1  14      146.64      129.95      9.60 o
   4   1  14       32.45       37.82      1.66 o
   5   1  14        0.00       -1.68      1.69 o
   6   1  14        5.50        5.55      1.44 o
   7   1  14        2.43        4.23      1.46 o
   8   1  14        4.72        4.10      1.53 o
   9   1  14        6.03        4.44      1.64 o
 -11   2  14        0.12        2.08      1.50 o
 -10   2  14        2.73        0.51      2.01 o
  -9   2  14        0.69        3.14      1.79 o
  -8   2  14        4.88        6.39      1.76 o
  -7   2  14        0.02        2.50      0.79 o
  -6   2  14       18.99       19.09      1.45 o
  -5   2  14        0.76        0.62      0.92 o
  -4   2  14        3.42        3.53      0.94 o
  -3   2  14       16.60       13.92      0.94 o
  -2   2  14        0.20       -0.94      0.94 o
  -1   2  14        2.56        2.24      1.24 o
   0   2  14        0.27        2.25      1.46 o
   1   2  14        1.02        2.23      1.58 o
   2   2  14       25.28       26.73      1.53 o
   3   2  14        6.82        7.59      1.36 o
   4   2  14        1.76        3.50      1.06 o
   5   2  14        1.48        2.92      1.44 o
   6   2  14        0.67        3.99      1.72 o
   7   2  14        0.41        2.51      1.79 o
   8   2  14        1.22        1.03      1.87 o
   9   2  14        0.42        1.20      2.34 o
 -10   3  14        4.97        9.74      1.28 o
  -9   3  14        7.30        8.71      1.75 o
  -8   3  14       16.33       17.99      0.92 o
  -7   3  14        0.25        1.55      0.84 o
  -6   3  14       22.64       25.77      1.33 o
  -5   3  14       21.01       21.02      1.16 o
  -4   3  14       14.22       13.24      1.09 o
  -3   3  14       55.86       60.71      3.93 o
  -2   3  14        9.09        6.38      1.15 o
  -1   3  14       14.82       21.31      1.26 o
   0   3  14       64.82       62.51      2.97 o
   1   3  14        7.72       10.17      1.23 o
   2   3  14       15.12       15.62      1.42 o
   3   3  14       19.23       19.75      1.29 o
   4   3  14        1.36        1.38      1.17 o
   5   3  14        3.31        3.06      1.47 o
   6   3  14        4.50        8.69      1.76 o
   7   3  14        0.00        0.02      1.76 o
   8   3  14        3.27        5.30      4.92 o
 -10   4  14        0.97        0.53      1.06 o
  -9   4  14        2.43        0.26      1.50 o
  -8   4  14        0.10        2.10      1.49 o
  -7   4  14       21.65       22.73      2.13 o
  -6   4  14        0.05       -0.08      1.34 o
  -5   4  14        9.18       10.68      1.32 o
  -4   4  14        5.99        7.00      0.86 o
  -3   4  14       28.07       27.58      3.59 o
  -2   4  14       23.99       25.58      1.65 o
  -1   4  14       84.89       75.25      2.91 o
   0   4  14       37.99       47.71      1.54 o
   1   4  14       61.70       51.33      2.16 o
   2   4  14       38.61       39.80      1.26 o
   3   4  14       23.56       30.54      1.29 o
   4   4  14        0.35        2.72      1.08 o
   5   4  14        7.99        8.62      1.30 o
   6   4  14        0.38        1.66      1.74 o
   7   4  14        6.50        3.98      1.60 o
   8   4  14        0.36        3.53      1.84 o
 -10   5  14       15.28       14.61      1.05 o
  -9   5  14        0.55        0.51      0.95 o
  -8   5  14       31.57       26.85      1.00 o
  -7   5  14       11.57       11.44      1.61 o
  -6   5  14        2.93        4.03      1.33 o
  -5   5  14        0.23        1.81      0.84 o
  -4   5  14       26.53       27.62      1.15 o
  -3   5  14        0.10        2.28      0.88 o
  -2   5  14       42.75       40.08      2.15 o
  -1   5  14        3.74        7.66      1.09 o
   0   5  14        1.13        0.53      1.01 o
   1   5  14       43.39       42.99      1.10 o
   2   5  14       29.62       31.89      1.56 o
   3   5  14        3.77        3.95      1.16 o
   4   5  14       16.23       15.63      1.30 o
   5   5  14        0.98        2.40      1.30 o
   6   5  14        6.97        5.07      1.68 o
   7   5  14        4.05        5.96      2.61 o
  -9   6  14        6.06        4.77      1.34 o
  -8   6  14        0.78        0.84      1.05 o
  -7   6  14        9.71        9.09      1.62 o
  -6   6  14       11.75       10.56      2.31 o
  -5   6  14       26.95       30.50      0.98 o
  -4   6  14        0.46        2.86      1.09 o
  -3   6  14        1.92        2.19      1.00 o
  -2   6  14       10.74       10.53      1.93 o
  -1   6  14       16.88       18.03      0.93 o
   0   6  14        0.19        0.34      0.81 o
   1   6  14        7.53        6.45      1.01 o
   2   6  14        0.73        3.98      1.18 o
   3   6  14        0.80        0.48      1.17 o
   4   6  14        6.27        7.63      1.43 o
   5   6  14       12.44        9.72      1.45 o
   6   6  14        0.15        0.36      1.73 o
   7   6  14        0.35        0.65      1.79 o
  -8   7  14        3.30        2.49      0.91 o
  -7   7  14        0.52        2.05      1.06 o
  -6   7  14        0.71        1.36      1.47 o
  -5   7  14        5.28        6.74      1.93 o
  -4   7  14        2.83        2.06      1.61 o
  -3   7  14        9.41        9.23      1.47 o
  -2   7  14        8.43        7.73      0.88 o
  -1   7  14        3.92        8.57      1.20 o
   0   7  14        2.22        7.97      1.09 o
   1   7  14       11.83       14.81      0.97 o
   2   7  14        0.97        2.37      1.31 o
   3   7  14        0.33        2.53      1.11 o
   4   7  14        0.11       -1.41      1.41 o
   5   7  14        0.00        0.56      1.34 o
   6   7  14        0.01        1.64      1.87 o
  -7   8  14        1.33        2.19      1.18 o
  -6   8  14        0.01        5.07      1.27 o
  -5   8  14        1.05        0.48      1.16 o
  -4   8  14        1.07        2.64      0.98 o
  -3   8  14        1.97        4.26      1.46 o
  -2   8  14        0.35       -1.15      1.15 o
  -1   8  14        0.39        4.11      1.54 o
   0   8  14        0.03        0.83      1.19 o
   1   8  14        0.02       -0.35      1.09 o
   2   8  14        1.07        1.95      1.13 o
   3   8  14        1.37        2.97      1.15 o
   4   8  14        0.00        2.40      1.41 o
   5   8  14        0.49        2.69      1.53 o
  -6   9  14        0.67        0.35      1.01 o
  -5   9  14        0.00        3.42      2.16 o
  -4   9  14        6.51        7.33      1.21 o
  -3   9  14        7.02        8.99      1.33 o
  -2   9  14       23.47       22.53      1.18 o
  -1   9  14        1.22        3.22      1.43 o
   0   9  14        4.05        2.81      0.98 o
   1   9  14        8.28        9.18      1.26 o
   2   9  14        7.42        9.94      1.12 o
   3   9  14        0.81        1.40      1.00 o
   4   9  14        4.57        5.39      1.24 o
  -4  10  14        0.01       -0.97      1.05 o
  -3  10  14        3.96        3.13      1.22 o
  -2  10  14        0.53        1.41      0.93 o
  -1  10  14        4.24        3.82      1.22 o
   0  10  14        0.01        5.74      2.01 o
   1  10  14        2.43        5.01      1.42 o
   2  10  14        2.77        0.87      1.07 o
 -10   1  15        4.23        6.39      0.81 o
  -9   1  15        0.42        1.99      0.81 o
  -8   1  15       14.60       16.65      1.01 o
  -7   1  15       24.57       26.73      0.89 o
  -6   1  15       33.75       38.52      1.27 o
  -5   1  15        6.80        6.38      1.00 o
  -4   1  15       99.59       84.82      2.61 o
  -3   1  15       42.45       41.21      1.14 o
  -2   1  15       32.80       38.40      1.80 o
  -1   1  15       31.08       25.68      2.08 o
   0   1  15       22.82       29.06      1.63 o
   1   1  15       13.10       13.18      1.13 o
   2   1  15        2.73        5.21      1.22 o
   3   1  15        3.82        3.06      1.07 o
   4   1  15        2.82        2.22      1.26 o
   5   1  15        3.10        3.80      1.75 o
   6   1  15        9.42        8.44      1.82 o
   7   1  15        0.34        5.10      1.79 o
   8   1  15        5.33        3.58      1.93 o
 -10   2  15       10.84       10.77      1.77 o
  -9   2  15        3.00        3.03      1.18 o
  -8   2  15        4.06        5.82      1.06 o
  -7   2  15        5.51        2.02      0.85 o
  -6   2  15       33.02       36.60      1.87 o
  -5   2  15        3.04        1.36      1.64 o
  -4   2  15       21.34       20.41      2.15 o
  -3   2  15      124.99      116.33      5.11 o
  -2   2  15       58.55       56.06      6.96 o
  -1   2  15      154.72      130.75      3.92 o
   0   2  15       22.41       26.45      1.25 o
   1   2  15       45.68       40.90      2.43 o
   2   2  15        9.09       11.99      1.49 o
   3   2  15       81.18       72.94      3.03 o
   4   2  15       29.78       26.70      3.03 o
   5   2  15       18.67       21.78      1.54 o
   6   2  15        6.03        7.95      1.86 o
   7   2  15       14.95       20.71      1.94 o
   8   2  15        0.00       -0.44      1.89 o
 -10   3  15        2.03        3.91      0.94 o
  -9   3  15        3.51        3.52      1.03 o
  -8   3  15       25.43       23.30      1.68 o
  -7   3  15       37.02       41.50      0.99 o
  -6   3  15        4.72        3.92      1.19 o
  -5   3  15       37.09       39.95      1.06 o
  -4   3  15        4.14        8.24      1.07 o
  -3   3  15      101.23      107.74      3.03 o
  -2   3  15        0.69        0.58      1.76 o
  -1   3  15      186.90      178.82      3.26 o
   0   3  15        1.78        4.18      1.08 o
   1   3  15        8.40       10.02      1.21 o
   2   3  15        5.12        6.16      1.37 o
   3   3  15        1.28        3.26      1.23 o
   4   3  15       19.62       22.48      1.19 o
   5   3  15        2.22        1.62      1.12 o
   6   3  15        7.23       11.56      1.83 o
   7   3  15        0.07        2.48      1.83 o
   8   3  15        9.60        9.45      1.97 o
 -10   4  15        0.41        2.48      1.08 o
  -9   4  15        0.54        1.47      1.36 o
  -8   4  15       16.28       15.08      1.40 o
  -7   4  15        0.13        0.65      1.12 o
  -6   4  15        0.00        2.83      1.21 o
  -5   4  15        6.33        9.32      1.69 o
  -4   4  15        2.62        7.64      1.41 o
  -3   4  15        0.39        1.86      0.98 o
  -2   4  15       16.27       16.92      1.62 o
  -1   4  15        7.43        6.04      1.28 o
   0   4  15       32.32       29.22      1.73 o
   1   4  15        7.54       13.44      2.10 o
   2   4  15        3.61        4.53      1.19 o
   3   4  15        3.11        4.75      1.18 o
   4   4  15        0.70        1.52      1.22 o
   5   4  15        2.70        2.98      1.36 o
   6   4  15        1.75        3.66      1.54 o
   7   4  15        1.16        1.24      1.52 o
   8   4  15        0.03        1.21      2.72 o
  -9   5  15        0.03       -0.94      0.94 o
  -8   5  15        0.58        2.90      1.20 o
  -7   5  15        2.26        3.24      2.03 o
  -6   5  15        0.35        1.70      1.48 o
  -5   5  15        8.77        8.46      0.92 o
  -4   5  15       12.40       13.39      0.98 o
  -3   5  15        8.57        8.48      1.18 o
  -2   5  15       26.34       27.21      1.13 o
  -1   5  15        0.34        0.86      1.06 o
   0   5  15        0.10        3.99      1.36 o
   1   5  15        1.02        0.59      2.14 o
   2   5  15        0.00        2.06      1.16 o
   3   5  15        0.44       -0.99      1.17 o
   4   5  15        5.46        5.77      1.22 o
   5   5  15        4.43        5.45      1.43 o
   6   5  15        0.38        1.90      1.69 o
   7   5  15        0.00        4.24      2.86 o
  -9   6  15        0.13        0.40      1.20 o
  -8   6  15        5.68        7.01      1.75 o
  -7   6  15        6.76        8.28      1.17 o
  -6   6  15        2.58        2.73      1.95 o
  -5   6  15        7.20        9.22      1.18 o
  -4   6  15        0.42       -0.18      1.03 o
  -3   6  15        1.84        5.35      0.95 o
  -2   6  15        0.78        2.75      1.09 o
  -1   6  15        4.09       10.68      0.98 o
   0   6  15        0.03       -1.13      1.13 o
   1   6  15        6.33        9.15      1.00 o
   2   6  15        2.87        4.00      1.08 o
   3   6  15        4.78       12.77      1.22 o
   4   6  15        0.07        1.47      1.28 o
   5   6  15        0.47        0.36      1.39 o
   6   6  15        0.17        1.01      2.07 o
  -8   7  15        6.71        5.27      1.02 o
  -7   7  15        5.14        3.01      0.99 o
  -6   7  15        1.89        3.38      1.54 o
  -5   7  15        1.30        1.64      1.29 o
  -4   7  15        7.32        8.84      0.86 o
  -3   7  15        6.85        5.38      1.47 o
  -2   7  15       16.74       17.00      1.17 o
  -1   7  15       13.82       15.43      1.25 o
   0   7  15        9.80       13.60      2.35 o
   1   7  15        1.57        1.64      0.96 o
   2   7  15       22.44       23.50      1.72 o
   3   7  15        0.09        1.74      1.00 o
   4   7  15        3.76        6.06      1.27 o
   5   7  15        1.11        1.10      1.47 o
   6   7  15        1.41       -1.28      3.39 o
  -7   8  15        2.78        6.12      1.33 o
  -6   8  15        0.08        2.23      1.58 o
  -5   8  15        7.53        9.29      0.84 o
  -4   8  15        1.58        1.44      1.52 o
  -3   8  15        8.85       10.47      1.30 o
  -2   8  15       15.31       17.33      1.59 o
  -1   8  15        2.60        3.09      0.93 o
   0   8  15        6.76       10.42      1.89 o
   1   8  15        7.76        8.15      0.93 o
   2   8  15        3.08        4.45      1.43 o
   3   8  15        2.67        4.59      1.46 o
   4   8  15        0.46        3.75      1.32 o
  -5   9  15        3.04        5.02      1.00 o
  -4   9  15        1.32       -0.67      1.05 o
  -3   9  15        4.56        5.02      0.88 o
  -2   9  15        0.40        2.27      1.31 o
  -1   9  15        2.72        2.79      1.07 o
   0   9  15        0.28        0.87      0.99 o
   1   9  15        0.01        0.28      1.22 o
   2   9  15        0.58        0.80      1.00 o
   3   9  15        1.10        0.82      0.98 o
  -3  10  15        0.39        0.12      2.69 o
  -2  10  15        0.00       -1.35      1.65 o
  -1  10  15        0.17       -0.56      1.11 o
   0  10  15        0.00        2.41      1.21 o
 -10   0  16       23.92       18.05      2.57 o
  -9   0  16        1.10        2.31      1.19 o
  -8   0  16       78.06       66.09      1.52 o
  -7   0  16        0.08        0.05      1.21 o
  -6   0  16       48.69       43.71      2.85 o
  -5   0  16       16.43       18.48      3.27 o
  -4   0  16       13.41       18.56      2.78 o
  -3   0  16       14.27       10.10      1.69 o
  -2   0  16      149.51      126.15      1.78 o
  -1   0  16       38.91       35.46      2.37 o
   0   0  16      145.96      131.33      1.85 o
   1   0  16       62.02       57.52      1.67 o
   2   0  16        0.45       -2.30      2.30 o
   3   0  16      101.95       93.11      3.15 o
   4   0  16       37.72       41.03      2.14 o
   5   0  16        0.87        3.43      3.04 o
   6   0  16       12.38       13.24      2.57 o
   7   0  16        1.56       -1.13      2.61 o
   8   0  16        0.87       -1.71      2.65 o
 -10   1  16        0.20        1.33      1.10 o
  -9   1  16        6.98        7.38      1.53 o
  -8   1  16        9.36       11.69      0.89 o
  -7   1  16       63.07       63.04      1.45 o
  -6   1  16       19.60       23.40      1.31 o
  -5   1  16       35.83       30.99      1.90 o
  -4   1  16       20.83       19.54      1.11 o
  -3   1  16       24.40       24.43      1.71 o
  -2   1  16       20.34       18.71      1.53 o
  -1   1  16      142.64      128.69      1.36 o
   0   1  16        1.42        2.15      1.11 o
   1   1  16       40.29       37.22      1.35 o
   2   1  16        2.26        3.86      1.24 o
   3   1  16        6.19        5.35      1.21 o
   4   1  16        2.09        4.62      1.34 o
   5   1  16        7.53        5.48      1.95 o
   6   1  16        0.01        2.67      1.80 o
   7   1  16        0.43        1.07      1.52 o
   8   1  16        2.60        6.11      1.97 o
 -10   2  16        0.11        3.09      1.21 o
  -9   2  16        0.91        0.92      1.03 o
  -8   2  16        2.95        1.31      1.26 o
  -7   2  16        0.60        0.12      1.02 o
  -6   2  16        0.09       -0.86      0.86 o
  -5   2  16        0.26       -0.26      1.11 o
  -4   2  16        5.11        4.90      1.35 o
  -3   2  16       68.03       67.03      3.32 o
  -2   2  16       11.67       10.76      2.26 o
  -1   2  16        0.00        4.17      1.27 o
   0   2  16        0.04       -1.26      1.26 o
   1   2  16        0.06        1.06      1.00 o
   2   2  16        0.00       -0.44      1.35 o
   3   2  16        0.30        0.60      1.31 o
   4   2  16        6.55        2.92      1.23 o
   5   2  16        0.44        1.94      1.58 o
   6   2  16        0.05        0.62      1.83 o
   7   2  16        0.34       -0.63      2.08 o
   8   2  16        0.22        2.06      2.72 o
 -10   3  16        0.09       -0.65      1.78 o
  -9   3  16        1.30        2.20      1.57 o
  -8   3  16        0.16        0.40      0.92 o
  -7   3  16       19.22       21.46      0.97 o
  -6   3  16        1.39       -0.50      1.33 o
  -5   3  16        9.56        7.48      1.01 o
  -4   3  16       91.90       85.60      2.89 o
  -3   3  16        9.73       11.36      1.61 o
  -2   3  16        7.49        5.47      1.07 o
  -1   3  16        8.01       11.37      1.49 o
   0   3  16        1.69        1.97      1.47 o
   1   3  16       17.48       18.23      1.10 o
   2   3  16       14.49       16.75      1.37 o
   3   3  16       26.48       25.79      1.32 o
   4   3  16        7.54        6.54      1.62 o
   5   3  16        0.63        1.81      1.46 o
   6   3  16        0.10        0.95      1.79 o
   7   3  16        1.30       -1.55      1.97 o
  -9   4  16        2.17        2.59      1.16 o
  -8   4  16       11.50       12.22      1.18 o
  -7   4  16        0.01        1.16      1.01 o
  -6   4  16        6.27        7.63      0.98 o
  -5   4  16        0.86        1.62      1.09 o
  -4   4  16       17.82       23.17      4.47 o
  -3   4  16        0.31        0.46      0.96 o
  -2   4  16       18.45       26.83      1.92 o
  -1   4  16       13.09       16.56      1.69 o
   0   4  16       32.15       34.10      2.03 o
   1   4  16        9.32        8.59      1.19 o
   2   4  16        5.57        5.78      1.07 o
   3   4  16        1.73        0.98      1.17 o
   4   4  16        4.55        5.44      1.32 o
   5   4  16        0.42        2.45      1.56 o
   6   4  16        4.80        5.00      1.92 o
   7   4  16        2.02        7.01      2.14 o
  -9   5  16        8.40       11.79      2.41 o
  -8   5  16        3.28        2.46      1.49 o
  -7   5  16        9.57        9.64      1.06 o
  -6   5  16        0.99        1.34      0.93 o
  -5   5  16        6.22        6.18      1.22 o
  -4   5  16        3.41        5.85      1.69 o
  -3   5  16       73.95       73.03      1.55 o
  -2   5  16        4.93        5.46      1.00 o
  -1   5  16       53.67       45.20      1.42 o
   0   5  16        3.67        4.65      1.18 o
   1   5  16        0.26        0.86      1.97 o
   2   5  16        5.84        8.47      1.07 o
   3   5  16        6.67        6.30      1.21 o
   4   5  16        0.06        2.70      1.40 o
   5   5  16        4.38        4.39      1.58 o
   6   5  16        0.67        0.89      2.45 o
  -8   6  16        4.62        2.06      1.46 o
  -7   6  16        0.54        1.90      1.19 o
  -6   6  16        1.13        2.62      1.14 o
  -5   6  16        4.92        8.31      1.00 o
  -4   6  16        6.01        5.39      1.17 o
  -3   6  16       25.79       29.54      1.36 o
  -2   6  16       15.15       16.24      1.23 o
  -1   6  16        6.89        8.74      1.52 o
   0   6  16        2.95        5.09      0.91 o
   1   6  16       16.29       18.74      1.75 o
   2   6  16       13.29       12.75      1.77 o
   3   6  16        0.71        1.35      1.11 o
   4   6  16        5.29        5.81      1.31 o
   5   6  16        0.39        2.00      1.43 o
   6   6  16        0.46       -1.09      2.13 o
  -7   7  16        6.41        4.25      1.04 o
  -6   7  16        0.07        0.21      1.49 o
  -5   7  16        5.75        4.70      1.18 o
  -4   7  16        0.10        1.25      0.85 o
  -3   7  16        5.31        7.37      1.05 o
  -2   7  16        0.03       -1.53      1.53 o
  -1   7  16        3.43        1.99      0.93 o
   0   7  16        0.00        2.13      0.86 o
   1   7  16        0.17       -0.61      1.32 o
   2   7  16        0.71        0.80      1.40 o
   3   7  16        0.71        4.95      2.22 o
   4   7  16        1.37        3.93      1.35 o
   5   7  16        0.27       -0.78      1.55 o
  -6   8  16        0.78        3.91      0.96 o
  -5   8  16        0.06        1.77      0.88 o
  -4   8  16        0.16        2.16      1.47 o
  -3   8  16        1.23        5.70      1.68 o
  -2   8  16        4.21        8.69      1.01 o
  -1   8  16        0.08        1.25      1.96 o
   0   8  16        0.23        3.12      1.33 o
   1   8  16        0.72        2.41      1.36 o
   2   8  16        0.12        1.09      0.91 o
   3   8  16        0.44        1.21      1.10 o
   4   8  16        0.75        2.55      1.57 o
  -4   9  16        1.34        3.92      2.15 o
  -3   9  16        2.80       -1.41      1.80 o
  -2   9  16        0.73       -0.39      1.45 o
  -1   9  16        6.56        4.83      1.09 o
   0   9  16        0.41        3.76      1.16 o
   1   9  16        1.93        1.30      1.06 o
   2   9  16        0.28        1.55      0.97 o
 -10   1  17        0.50       -1.58      1.58 o
  -9   1  17        0.79        2.76      0.89 o
  -8   1  17        1.09        2.60      1.19 o
  -7   1  17        6.68        6.46      1.63 o
  -6   1  17       14.54       12.89      1.04 o
  -5   1  17        1.04        5.07      1.07 o
  -4   1  17        1.60        4.27      1.05 o
  -3   1  17       22.71       21.26      1.51 o
  -2   1  17        3.72        9.04      0.98 o
  -1   1  17       34.59       32.75      2.70 o
   0   1  17        9.97        8.03      2.19 o
   1   1  17        0.68       -0.34      1.46 o
   2   1  17        0.00        1.30      1.17 o
   3   1  17       15.51       13.73      1.58 o
   4   1  17        9.73        6.21      1.29 o
   5   1  17        5.20        8.17      2.23 o
   6   1  17        1.63        0.78      1.87 o
   7   1  17        1.98        2.96      1.90 o
  -9   2  17        3.47        3.77      1.52 o
  -8   2  17       16.57       14.34      2.30 o
  -7   2  17       16.15       13.22      2.51 o
  -6   2  17        1.67        2.97      0.85 o
  -5   2  17       30.76       34.41      7.19 o
  -4   2  17        0.79        3.21      0.92 o
  -3   2  17       76.58       65.74      4.05 o
  -2   2  17       12.59       11.84      1.14 o
  -1   2  17       11.09       11.88      1.14 o
   0   2  17       12.84       15.47      1.14 o
   1   2  17        0.12        0.37      1.08 o
   2   2  17        2.23        3.47      1.17 o
   3   2  17        0.50        0.57      1.25 o
   4   2  17       12.47       13.08      1.40 o
   5   2  17        3.58        8.27      1.80 o
   6   2  17       14.93       14.95      2.11 o
   7   2  17        0.17        5.61      3.02 o
  -9   3  17        0.10        2.24      2.12 o
  -8   3  17        0.66        0.06      1.64 o
  -7   3  17        7.13        8.68      0.95 o
  -6   3  17        3.15        6.02      1.88 o
  -5   3  17        1.01        6.47      1.74 o
  -4   3  17        0.01        0.97      1.42 o
  -3   3  17        3.17        2.86      1.14 o
  -2   3  17        1.05        1.82      1.07 o
  -1   3  17       29.57       26.80      2.34 o
   0   3  17        2.86        3.65      1.74 o
   1   3  17        4.62        6.54      1.94 o
   2   3  17        0.19        2.62      1.18 o
   3   3  17       10.11       11.20      1.31 o
   4   3  17        4.51        4.73      1.30 o
   5   3  17        8.79        8.07      1.58 o
   6   3  17        3.91        7.89      2.09 o
   7   3  17        1.94        3.29      1.94 o
  -9   4  17        1.00        1.94      1.77 o
  -8   4  17        0.00        0.83      1.61 o
  -7   4  17        8.97       11.14      2.18 o
  -6   4  17        0.17        0.79      0.94 o
  -5   4  17        0.85        0.86      1.65 o
  -4   4  17        6.09        8.10      1.89 o
  -3   4  17       16.47       20.60      1.12 o
  -2   4  17        0.31        1.39      1.05 o
  -1   4  17        3.11        3.47      1.21 o
   0   4  17        0.03        3.75      1.00 o
   1   4  17        0.08        1.48      2.14 o
   2   4  17       10.51       12.96      1.32 o
   3   4  17        0.67        1.96      1.21 o
   4   4  17        9.84        6.64      1.39 o
   5   4  17        1.92        1.78      1.60 o
   6   4  17        0.31       -0.97      2.78 o
  -8   5  17        0.66        2.26      1.12 o
  -7   5  17        0.01        1.17      1.03 o
  -6   5  17        1.47        2.57      0.97 o
  -5   5  17        1.26        7.60      3.52 o
  -4   5  17       10.35       12.02      1.22 o
  -3   5  17        4.06        7.25      2.62 o
  -2   5  17       11.20        9.56      1.52 o
  -1   5  17        0.35        4.34      2.01 o
   0   5  17        8.01        6.16      1.80 o
   1   5  17        0.03        0.00      1.07 o
   2   5  17        8.87       11.96      1.24 o
   3   5  17        4.01        6.82      1.23 o
   4   5  17        1.45        3.96      1.37 o
   5   5  17        0.08        1.09      1.58 o
   6   5  17        0.01       -0.37      1.96 o
  -8   6  17        1.94        0.26      1.00 o
  -7   6  17        1.44        2.35      2.02 o
  -6   6  17        2.12        7.43      1.54 o
  -5   6  17        0.19       -0.02      1.25 o
  -4   6  17        1.53        6.10      2.15 o
  -3   6  17        1.65        5.86      2.00 o
  -2   6  17        3.77       10.58      1.37 o
  -1   6  17        1.88        6.76      1.31 o
   0   6  17        4.92        8.30      1.14 o
   1   6  17        0.61        0.69      0.98 o
   2   6  17        5.47        7.45      1.11 o
   3   6  17        0.58        0.84      1.25 o
   4   6  17        1.92        5.11      1.38 o
   5   6  17        0.00        1.47      1.46 o
  -7   7  17        5.51        1.28      1.83 o
  -6   7  17        0.09        0.00      0.91 o
  -5   7  17        1.41        0.99      0.98 o
  -4   7  17        0.09       -0.52      1.72 o
  -3   7  17        8.86       11.56      3.01 o
  -2   7  17       15.14       17.73      1.28 o
  -1   7  17        3.38        4.84      1.20 o
   0   7  17        2.76        2.99      1.02 o
   1   7  17        4.04        4.03      1.86 o
   2   7  17        0.01        1.07      1.22 o
   3   7  17        4.62        6.57      1.19 o
   4   7  17        0.58        1.97      1.33 o
  -5   8  17        2.29        2.44      0.92 o
  -4   8  17        0.04        0.45      1.11 o
  -3   8  17        0.62        0.60      2.07 o
  -2   8  17        6.00        6.90      1.05 o
  -1   8  17        1.76        3.49      1.78 o
   0   8  17        0.20        0.54      1.49 o
   1   8  17        0.10        0.89      1.54 o
   2   8  17        2.74        4.53      0.99 o
   3   8  17        0.08        2.08      1.20 o
  -3   9  17        1.66        1.01      1.35 o
  -2   9  17        3.16        2.68      1.60 o
  -1   9  17        0.00        3.43      1.88 o
   0   9  17        0.70        0.07      1.95 o
  -9   0  18       17.18       12.47      1.40 o
  -8   0  18       14.95       18.45      2.22 o
  -7   0  18       75.25       62.06      2.73 o
  -6   0  18        0.77       -0.14      3.78 o
  -5   0  18       10.99        6.23      4.15 o
  -4   0  18        0.89        0.38      1.36 o
  -3   0  18       51.43       53.13      1.83 o
  -2   0  18        1.35        0.31      1.40 o
  -1   0  18      124.84      105.61      7.51 o
   0   0  18        0.98        1.93      1.65 o
   1   0  18       24.03       16.52     10.71 o
   2   0  18        2.15        8.21      2.96 o
   3   0  18        7.19       10.67      2.57 o
   4   0  18        1.31        3.06      2.04 o
   5   0  18        4.99        6.38      2.65 o
   6   0  18        2.85        4.32      2.76 o
  -9   1  18        2.23        5.46      1.97 o
  -8   1  18        6.16        3.82      0.90 o
  -7   1  18        0.46        1.25      1.82 o
  -6   1  18       22.55       21.99      1.45 o
  -5   1  18       10.77       15.59      2.39 o
  -4   1  18       39.46       38.52      3.28 o
  -3   1  18        1.10        1.66      2.37 o
  -2   1  18       14.13       16.11      1.75 o
  -1   1  18       24.13       20.56      3.06 o
   0   1  18       31.74       28.09      1.52 o
   1   1  18        2.05        2.61      1.55 o
   2   1  18        5.71        6.93      1.39 o
   3   1  18        2.21        3.17      1.41 o
   4   1  18        2.38        2.39      1.41 o
   5   1  18        4.61        7.48      2.18 o
   6   1  18        4.08        2.42      1.93 o
  -9   2  18        0.01        2.01      0.97 o
  -8   2  18        0.00        1.56      1.88 o
  -7   2  18        2.78        3.84      1.05 o
  -6   2  18        4.11        7.42      2.40 o
  -5   2  18       20.96       17.34      2.95 o
  -4   2  18        7.92       11.46      2.17 o
  -3   2  18        0.47        1.57      1.01 o
  -2   2  18        8.71        4.76      1.21 o
  -1   2  18        1.65        2.63      1.16 o
   0   2  18        0.17        1.03      1.11 o
   1   2  18        1.19        1.98      1.17 o
   2   2  18        0.17       -0.10      1.18 o
   3   2  18        3.35        3.65      1.15 o
   4   2  18        6.24        5.73      1.50 o
   5   2  18        1.12        1.94      1.96 o
   6   2  18        0.45        0.58      2.35 o
  -9   3  18        1.07        5.52      1.26 o
  -8   3  18        4.38        8.21      1.28 o
  -7   3  18        0.40       -0.69      1.04 o
  -6   3  18       19.84       18.79      2.30 o
  -5   3  18        0.94        3.78      1.04 o
  -4   3  18        0.01        1.33      1.26 o
  -3   3  18        4.32        2.27      0.99 o
  -2   3  18        0.54        1.71      1.20 o
  -1   3  18        0.01       -0.32      1.11 o
   0   3  18        4.20        5.10      1.26 o
   1   3  18        0.57        2.12      1.11 o
   2   3  18        1.89        2.34      1.26 o
   3   3  18        8.16       10.88      1.23 o
   4   3  18        2.66        4.04      1.40 o
   5   3  18        0.03        1.69      1.86 o
   6   3  18        0.40        0.05      2.13 o
  -8   4  18        1.31        0.30      1.00 o
  -7   4  18        6.51        7.60      1.01 o
  -6   4  18        0.80       -0.86      0.94 o
  -5   4  18        1.35        0.60      1.09 o
  -4   4  18        0.81        2.60      0.98 o
  -3   4  18       42.13       41.93      1.37 o
  -2   4  18        0.83        1.02      1.09 o
  -1   4  18       21.59       23.18      1.62 o
   0   4  18        0.02        1.62      1.35 o
   1   4  18        0.25        0.71      1.20 o
   2   4  18        3.93        5.04      1.26 o
   3   4  18        2.35        3.04      1.26 o
   4   4  18        0.01        1.57      1.54 o
   5   4  18        0.54        0.45      1.62 o
  -8   5  18        4.23       10.03      2.97 o
  -7   5  18        2.60        2.22      1.76 o
  -6   5  18        3.45        2.79      1.13 o
  -5   5  18        0.03        1.84      1.09 o
  -4   5  18        0.93        2.16      1.25 o
  -3   5  18       19.22       17.18      1.63 o
  -2   5  18       47.06       49.53      1.69 o
  -1   5  18        4.04        5.86      1.53 o
   0   5  18        6.52        7.88      0.91 o
   1   5  18        1.35        4.77      1.09 o
   2   5  18        0.42        1.87      1.12 o
   3   5  18        3.22        3.21      1.24 o
   4   5  18        9.07        9.53      1.45 o
   5   5  18        0.38        1.38      1.70 o
  -7   6  18       10.72       11.71      1.63 o
  -6   6  18        0.68       -0.92      1.32 o
  -5   6  18       18.03       18.52      1.15 o
  -4   6  18        0.06        0.06      1.41 o
  -3   6  18        9.87       10.02      1.14 o
  -2   6  18        4.60        4.27      2.52 o
  -1   6  18        3.80        4.10      1.04 o
   0   6  18        0.35       -1.01      1.01 o
   1   6  18        0.21        0.24      1.01 o
   2   6  18        1.09       -1.12      1.12 o
   3   6  18        1.19        0.67      1.50 o
   4   6  18        3.03        1.74      1.55 o
  -6   7  18        1.47        2.71      1.23 o
  -5   7  18        0.05       -0.96      1.31 o
  -4   7  18        0.31        0.72      1.29 o
  -3   7  18        2.90        2.14      2.20 o
  -2   7  18       12.54       16.91      1.94 o
  -1   7  18        0.51        1.09      1.50 o
   0   7  18        3.14        3.27      0.99 o
   1   7  18        0.14        2.85      1.04 o
   2   7  18        1.15        1.53      1.75 o
   3   7  18        0.10        1.57      1.19 o
  -4   8  18        0.00       -0.15      1.08 o
  -3   8  18        0.28        1.36      1.22 o
  -2   8  18        2.25       -0.79      1.69 o
  -1   8  18        1.56        3.44      1.32 o
   0   8  18        0.15        5.18      1.92 o
   1   8  18        0.24        2.54      1.02 o
  -9   1  19        0.42        0.13      1.03 o
  -8   1  19        0.22        0.55      1.30 o
  -7   1  19        8.26        7.43      0.99 o
  -6   1  19        0.01        2.83      1.72 o
  -5   1  19       11.64       12.51      2.08 o
  -4   1  19       11.65       10.86      1.05 o
  -3   1  19        6.09        9.67      2.08 o
  -2   1  19        5.34        7.00      0.99 o
  -1   1  19        3.06        3.01      0.99 o
   0   1  19        2.86        3.94      1.40 o
   1   1  19        0.01        1.35      1.36 o
   2   1  19        0.02        0.92      1.86 o
   3   1  19        1.11        0.51      1.73 o
   4   1  19        2.06        0.80      1.52 o
   5   1  19        0.36        1.53      2.60 o
   6   1  19        2.93        2.95      2.19 o
  -8   2  19        1.62        0.82      1.22 o
  -7   2  19        6.58        4.71      3.36 o
  -6   2  19        3.43        3.85      2.57 o
  -5   2  19        4.68        6.85      3.20 o
  -4   2  19        1.11        4.47      2.35 o
  -3   2  19        8.36        8.56      1.39 o
  -2   2  19        0.93        0.77      1.20 o
  -1   2  19       29.83       29.42      1.47 o
   0   2  19        5.06        6.71      1.39 o
   1   2  19        0.43       -0.45      1.37 o
   2   2  19        0.04       -0.71      1.22 o
   3   2  19        7.02        4.27      1.00 o
   4   2  19        7.59       10.09      1.64 o
   5   2  19        3.56        3.35      2.40 o
  -8   3  19        0.61        1.42      1.24 o
  -7   3  19        0.00        2.15      1.23 o
  -6   3  19        0.13       -0.36      1.09 o
  -5   3  19        0.77        5.10      2.04 o
  -4   3  19        0.50        3.23      1.63 o
  -3   3  19        0.66       -0.45      1.71 o
  -2   3  19       11.08       12.52      1.08 o
  -1   3  19        0.05        2.25      1.26 o
   0   3  19       11.61       14.14      1.32 o
   1   3  19        1.02       -0.78      1.24 o
   2   3  19        4.97        4.93      1.16 o
   3   3  19        1.22        3.43      1.06 o
   4   3  19        5.50        3.86      1.52 o
   5   3  19        0.82        0.12      2.01 o
  -8   4  19        1.03        0.88      1.40 o
  -7   4  19        3.05        4.88      2.26 o
  -6   4  19        2.32        5.65      2.24 o
  -5   4  19        5.66        7.91      1.06 o
  -4   4  19        0.55        0.82      1.09 o
  -3   4  19        1.46        1.32      1.17 o
  -2   4  19        0.59        1.83      1.14 o
  -1   4  19        0.20       -0.04      1.53 o
   0   4  19        3.16        4.37      1.15 o
   1   4  19        0.24        1.76      1.30 o
   2   4  19        1.10        3.78      1.10 o
   3   4  19        0.08        0.17      1.16 o
   4   4  19        0.21        1.02      1.25 o
   5   4  19        0.78        1.35      1.79 o
  -7   5  19        0.62        3.06      1.21 o
  -6   5  19        0.37        3.70      1.05 o
  -5   5  19        1.80        2.59      1.33 o
  -4   5  19        4.26        9.04      1.13 o
  -3   5  19        1.75        1.75      1.34 o
  -2   5  19        1.05        1.68      1.15 o
  -1   5  19        0.01        2.71      2.54 o
   0   5  19        0.04        0.37      1.36 o
   1   5  19        0.01        0.37      0.93 o
   2   5  19        0.37       -0.96      1.20 o
   3   5  19        0.31        0.64      1.20 o
   4   5  19        0.01        0.55      1.48 o
  -6   6  19        0.03        4.26      1.37 o
  -5   6  19        1.25        1.01      3.07 o
  -4   6  19        0.36        2.35      1.28 o
  -3   6  19        2.77        4.85      1.05 o
  -2   6  19        0.10       -0.30      1.05 o
  -1   6  19        5.59       11.58      1.79 o
   0   6  19        0.53        3.61      1.85 o
   1   6  19        1.38        1.30      1.05 o
   2   6  19        0.01        0.24      1.02 o
   3   6  19        2.19        3.80      1.19 o
  -5   7  19        0.52        4.48      1.87 o
  -4   7  19        0.24        4.34      1.66 o
  -3   7  19        2.92        2.36      1.86 o
  -2   7  19       10.28       12.68      2.03 o
  -1   7  19        1.76        2.52      1.19 o
   0   7  19        2.49        1.40      1.38 o
   1   7  19        0.00        0.64      1.19 o
   2   7  19        1.71        4.28      1.21 o
  -8   0  20        8.90       14.02      6.58 o
  -7   0  20        4.25        1.31      6.09 o
  -6   0  20       30.93       23.37      3.00 o
  -5   0  20        0.22        6.29      1.39 o
  -4   0  20       16.64       20.74      2.49 o
  -3   0  20        2.12        4.67      1.81 o
  -2   0  20        6.43        5.74      3.08 o
  -1   0  20        3.18        0.52      1.38 o
   0   0  20       26.83       14.69      9.44 o
   1   0  20        0.23        0.86      1.75 o
   2   0  20        0.54        2.06      1.79 o
   3   0  20        4.93        7.01      2.61 o
   4   0  20        2.84        1.97      2.31 o
   5   0  20        3.67        4.17      5.18 o
  -8   1  20        0.68        0.76      1.08 o
  -7   1  20       12.36       10.59      1.41 o
  -6   1  20        4.38        0.04      2.12 o
  -5   1  20        4.55        6.32      1.10 o
  -4   1  20        2.78        4.87      1.22 o
  -3   1  20       22.78       25.96      1.24 o
  -2   1  20        0.07        1.18      1.34 o
  -1   1  20        4.29        5.98      1.20 o
   0   1  20        1.22        2.26      1.90 o
   1   1  20        1.67        2.10      1.26 o
   2   1  20        4.44        7.09      1.76 o
   3   1  20        6.25        7.11      1.89 o
   4   1  20        1.20        3.38      1.66 o
   5   1  20        0.61        1.05      3.43 o
  -8   2  20        0.05        5.79      2.81 o
  -7   2  20        0.52        3.09      1.66 o
  -6   2  20        1.41        0.24      1.81 o
  -5   2  20        0.01        3.13      1.62 o
  -4   2  20        4.67        2.71      1.33 o
  -3   2  20        1.28        5.75      2.00 o
  -2   2  20        1.35        3.57      3.07 o
  -1   2  20        1.85        4.85      1.19 o
   0   2  20        0.76        2.08      2.05 o
   1   2  20        0.32        1.49      1.68 o
   2   2  20        1.50        2.28      1.29 o
   3   2  20        0.00        0.95      1.38 o
   4   2  20        0.27        0.41      1.48 o
   5   2  20        0.58       -0.12      1.72 o
  -7   3  20        3.75        6.38      1.52 o
  -6   3  20        0.14       -1.54      1.54 o
  -5   3  20        3.37        5.92      3.83 o
  -4   3  20        0.12        0.62      1.13 o
  -3   3  20        0.58        5.48      1.62 o
  -2   3  20        0.46        3.18      1.19 o
  -1   3  20        4.52        6.61      1.19 o
   0   3  20        2.11        2.67      1.55 o
   1   3  20        0.72        2.96      1.25 o
   2   3  20        0.03        2.20      1.03 o
   3   3  20        0.09        1.30      1.09 o
   4   3  20        0.22        2.02      1.48 o
  -7   4  20        0.92        0.81      1.36 o
  -6   4  20        2.69        3.73      1.30 o
  -5   4  20        0.04        4.01      1.31 o
  -4   4  20        0.03        0.55      1.03 o
  -3   4  20        1.71        0.11      1.14 o
  -2   4  20        1.54        4.04      2.34 o
  -1   4  20        2.42        6.59      1.34 o
   0   4  20        2.10        3.56      1.04 o
   1   4  20        0.16        1.05      1.04 o
   2   4  20        0.02        0.07      1.08 o
   3   4  20        3.82        4.06      1.16 o
   4   4  20        3.80        3.16      1.08 o
  -6   5  20        0.13       -0.20      1.48 o
  -5   5  20        9.53        7.02      1.25 o
  -4   5  20        2.11        5.94      1.44 o
  -3   5  20        0.88        3.02      1.34 o
  -2   5  20       11.26        9.59      1.23 o
  -1   5  20        9.05       10.21      1.19 o
   0   5  20        2.04        1.71      2.15 o
   1   5  20        0.35        2.13      2.04 o
   2   5  20        0.62        1.10      1.07 o
   3   5  20        0.14        1.21      1.21 o
  -5   6  20        0.92        0.45      1.12 o
  -4   6  20        9.15        8.78      1.11 o
  -3   6  20        3.15        3.19      1.63 o
  -2   6  20       20.87       15.82      1.56 o
  -1   6  20        0.21        0.61      1.18 o
   0   6  20        2.92        2.47      1.01 o
   1   6  20        0.11        2.94      1.47 o
   2   6  20        0.90        4.68      1.12 o
  -3   7  20        1.92        1.13      2.69 o
  -2   7  20        0.07        1.38      0.95 o
  -1   7  20        0.26        0.23      1.88 o
   0   7  20        0.09        1.44      2.69 o
  -7   1  21        0.17        0.25      1.70 o
  -6   1  21        3.35        3.87      1.17 o
  -5   1  21        1.10        9.26      2.11 o
  -4   1  21        0.87       -0.37      1.01 o
  -3   1  21        4.97        7.04      2.76 o
  -2   1  21        0.05        1.82      1.75 o
  -1   1  21        8.42       10.55      1.62 o
   0   1  21        1.24        3.00      1.35 o
   1   1  21        0.00        1.52      2.59 o
   2   1  21        0.25        4.90      2.02 o
   3   1  21        1.62        1.97      2.10 o
   4   1  21        1.05        2.31      1.97 o
  -7   2  21        0.10        4.48      2.65 o
  -6   2  21        3.48        2.21      1.17 o
  -5   2  21        0.12        1.76      1.54 o
  -4   2  21        4.67        3.92      1.26 o
  -3   2  21        0.40       -1.81      3.27 o
  -2   2  21        5.97        9.86      1.30 o
  -1   2  21        0.00       -0.42      1.44 o
   0   2  21        2.91        3.53      1.68 o
   1   2  21        1.83       -1.24      1.24 o
   2   2  21        0.07       -0.44      1.42 o
   3   2  21        0.17        0.40      1.90 o
   4   2  21        1.11        1.29      1.69 o
  -6   3  21        2.19        3.14      1.39 o
  -5   3  21        1.73        2.22      1.19 o
  -4   3  21        0.02        3.35      2.19 o
  -3   3  21        2.77        2.03      2.08 o
  -2   3  21        0.02        4.04      1.12 o
  -1   3  21        2.58        4.53      1.48 o
   0   3  21        0.59        2.75      1.46 o
   1   3  21        0.02        0.17      1.14 o
   2   3  21        0.00       -1.20      1.20 o
   3   3  21        1.04        2.16      1.35 o
  -6   4  21        1.47       -0.01      2.96 o
  -5   4  21        0.05        2.46      1.47 o
  -4   4  21        0.09        2.67      1.19 o
  -3   4  21        3.63        5.26      1.10 o
  -2   4  21        4.96        6.97      1.64 o
  -1   4  21        1.46        1.85      1.38 o
   0   4  21        0.74        1.86      1.22 o
   1   4  21        1.41        1.85      1.20 o
   2   4  21        0.62        1.41      1.15 o
   3   4  21        0.00       -0.28      2.12 o
  -5   5  21        0.03        0.95      1.89 o
  -4   5  21        0.21        0.16      1.09 o
  -3   5  21        1.42       -0.23      2.41 o
  -2   5  21        0.66       -0.34      1.33 o
  -1   5  21        3.00        2.69      1.11 o
   0   5  21        0.16        0.95      1.08 o
   1   5  21        0.00        0.02      1.12 o
   2   5  21        0.00        1.95      2.69 o
  -3   6  21        0.01       -1.55      1.55 o
  -2   6  21        0.71       -0.12      1.23 o
  -1   6  21        0.01        3.12      1.20 o
   0   6  21        0.91       -0.54      3.43 o
  -6   0  22        0.28        2.10      1.82 o
  -5   0  22        1.88       -1.51      1.51 o
  -4   0  22        1.53       -1.21      1.77 o
  -3   0  22        1.65       -0.54      2.26 o
  -2   0  22        0.20        1.93      2.51 o
  -1   0  22        3.53        0.80      1.69 o
   0   0  22        0.26        3.04      2.53 o
   1   0  22        5.22        7.79      2.61 o
   2   0  22        1.36        1.67      2.65 o
   3   0  22        3.45        5.02      3.43 o
  -6   1  22        7.19        7.50      2.63 o
  -5   1  22        3.49        1.63      2.35 o
  -4   1  22        0.51        3.84      0.90 o
  -3   1  22        0.53        2.30      1.44 o
  -2   1  22        3.29        4.12      1.44 o
  -1   1  22        0.12        0.50      1.58 o
   0   1  22        2.64        3.09      1.46 o
   1   1  22        0.00        0.91      2.84 o
   2   1  22        0.56       -0.68      1.89 o
   3   1  22        2.91        1.21      1.98 o
  -6   2  22        0.08       -0.96      1.85 o
  -5   2  22        1.17        2.23      2.68 o
  -4   2  22        0.09       -2.29      2.58 o
  -3   2  22        1.06        0.23      1.15 o
  -2   2  22        1.73        2.79      1.30 o
  -1   2  22        0.71        0.83      1.37 o
   0   2  22        1.04        0.60      1.27 o
   1   2  22        0.93        1.63      1.77 o
   2   2  22        0.03       -1.36      1.36 o
  -5   3  22        0.00        0.83      1.17 o
  -4   3  22        0.41        2.78      2.00 o
  -3   3  22        0.95        0.32      2.72 o
  -2   3  22        4.79        3.37      1.30 o
  -1   3  22        3.14        4.21      1.52 o
   0   3  22        1.26        2.04      1.51 o
   1   3  22        0.04        0.77      1.34 o
   2   3  22        0.16        1.92      1.35 o
  -4   4  22        0.80        1.56      1.56 o
  -3   4  22        1.08        1.86      1.19 o
  -2   4  22        3.22        3.43      1.20 o
  -1   4  22        3.29        7.91      1.49 o
   0   4  22        0.33        1.76      1.24 o
   1   4  22        1.31        0.66      1.23 o
  -2   5  22        1.52        1.88      2.13 o
  -1   5  22        1.83       -1.60      2.65 o
  -4   1  23        1.21        8.07      3.84 o
  -3   1  23        1.41        2.21      1.86 o
  -2   1  23        0.10        1.69      1.35 o
  -1   1  23        0.16        2.27      1.71 o
   0   1  23        0.00        1.91      1.19 o
   1   1  23        0.17        1.06      3.43 o
  -4   2  23        0.03        1.58      1.96 o
  -3   2  23        1.42        0.89      1.52 o
  -2   2  23        1.04        1.33      2.07 o
  -1   2  23        5.04        4.65      2.14 o
   0   2  23        0.38        2.10      1.56 o
  -3   3  23        0.00        0.96      3.11 o
  -2   3  23        1.26        6.69      1.33 o
  -1   3  23        0.22        1.42      1.57 o
   0   3  23        0.79       -1.48      2.72 o
 
